# Supplementary material for: Molecular identification and functional characterization of the first Nα-acetyltransferase in plastids by global acetylome profiling
Source: Proteomics. 2015 Jun 18;15(14):2426–35. doi: 10.1002/pmic.201500025 (PMC4692087; doi:10.1002/pmic.201500025)
Supplement: Supplementary file 6 — Table 3 [file pmic0015-2426-sd6.xlsx]

## Sheet: Global results
Supplemental Table 3: Global acetylome profiling results and characterized peptides list. List of the identified N-termini all over the four different samples analyzed including the characterized N_term modification (N-Fo: N-formylated Met; Free iMet: unmodified iMet; NTA iMet: N-acetylated iMet; NME+ FNT: free N-term after NME; NME+ NTA: N-acetylated after NME); for each characterized N-term, th…				Endogenous NTA (Ref Bienvenut et al.)				Ctrl E coli Sample								NAA10 E coli Sample								NAA15 E coli Sample								Naa70 E coli Sample ( AT2G39000)
								Mascot score for the characterized peptides					NTA yield			Mascot score for the characterized peptides					NTA yield			Mascot score for the characterized peptides					NTA yield			Mascot score for the characterized peptides					NTA yield
AC	Gene name	Description	Protein N-Term Sequence	N-Fo	NTA iMet	NME+ NTA	NTA yield	N-Fo	Free iMet	NTA iMet	NME+ FNT	NME+ NTA	Av. NTA yield (%)	min (95.5%)	max (95.5%)	N-Fo	Free iMet	NTA iMet	NME+ FNT	NME+ NTA	Av. NTA yield (%)	min (95.5%)	max (95.5%)	N-Fo	Free iMet	NTA iMet	NME+ FNT	NME+ NTA	Av. NTA yield (%)	min (95.5%)	max (95.5%)	N-Fo	Free iMet	NTA iMet	NME+ FNT	NME+ NTA	Av. NTA yield (%)	min (95.5%)	max (95.5%)
B8LFD6	lacZ2	Beta-galactosidase 2	MTMITDSLAV								93.72		0.00147211	0.000376511	0.00573744				91.97		0.00260223	0.00138959	0.00486793				81.06		0.00504512	0.00268611	0.00945623				70.1	98.62	N.D.
B8LFD8		Galactoside O-acetyltransferase	MNMPMTERIR						42.53		30.77		0.000795644	0.000655199	0.000966165		42.12				N.D.								N.D.			37.98					0.0695896	0.0617852	0.0782976
F2X7N5	NTR	Nitroreductase	MDIISVALKR						67.57				0.000304566	3.40451e-05	0.0027188		65.44				0.0381091	0.0260339	0.0554662		71.87				0.00219103	2.04176e-05	0.191037		58.86	52.66			N.D.
P00350	gnd	6-phosphogluconate dehydrogenase, decarboxylating	MSKQQIGVVG								94.57		N.D.						99.86		N.D.						93.39		N.D.						94.85		N.D.
P00370	gdhA	NADP-specific glutamate dehydrogenase	MDQTYSLESF	X					72.17				N.D.			45.76		53.34			N.D.				57.82				N.D.
P00452	nrdA	Ribonucleoside-diphosphate reductase 1 subunit alpha	MNQNLLVTKR						54.91		59.19		N.D.				54.08		61.33		N.D.						38.64		N.D.						43.28		N.D.
P00490	malP	Maltodextrin phosphorylase	MSQPIFNDKQ								63.81		0.00552229	0.00210081	0.0144356				54.25		N.D.						93.74		0.00143341	0.000414075	0.00494963				103.23		N.D.
P00509	aspC	Aspartate aminotransferase	MFENITAAPA	X				48.34	71.07				0.000868883	6.82868e-05	0.0109529	73.33	62.47				0.00045658	3.28301e-05	0.00631527						0.00150693	0.000319618	0.00707364		78.02				0.0203012	0.00811075	0.0498921
P00550	mtlA	PTS system mannitol-specific EIICBA component	MSSDIKIKVQ								59.2		N.D.							64.67	N.D.						61.24		N.D.							62	N.D.
P00562	metL	Bifunctional aspartokinase/homoserine dehydrogenase 2	MSVIAQAGAK								77.89		N.D.							74.96	N.D.						76.61		0.034394	0.0322775	0.036644					74.77	N.D.
P00579	rpoD	RNA polymerase sigma factor rpoD	MEQNPQSQLK		X		0.00556817		53.94	31.66			0.0137628	0.000603703	0.243786		44.45	38.93			0.499281	0.486574	0.511989		70.47				0.00226606	0.000448604	0.011363			86.27			0.706933	0.687962	0.725211
P00582	polA	DNA polymerase I	MVQIPQNPLI						33.04		42.71		N.D.				44.43		46.64		N.D.								N.D.
P00861	lysA	Diaminopimelate decarboxylase	MPHSLFSTDT																92.15		N.D.
P00864	ppc	Phosphoenolpyruvate carboxylase	MNEQYSALRS						70.46		46.04		N.D.				65.6		44.2		N.D.				58.54				N.D.					59.95	48.01		N.D.
P00944	xylA	Xylose isomerase	MQAYFDQLDR						42.07				N.D.
P00954	trpS	Tryptophan--tRNA ligase	MTKPIVFSGA								62.6		N.D.						61.41		N.D.						66.36		N.D.						34.58		N.D.
P00956	ileS	Isoleucine--tRNA ligase	MSDYKSTLNL								49.13		N.D.							52.95	N.D.						70.66		N.D.						90.72		N.D.
P00957	alaS	Alanine--tRNA ligase	MSKSTAEIRQ								41.38		N.D.						43.26		N.D.						46.24		N.D.						47.69		N.D.
P00960	glyQ	Glycine--tRNA ligase alpha subunit	MQKFDTRTFQ						53.45				0.000237998	1.29852e-05	0.00434519		53.25				N.D.				47.51				0.00135892	0.000271122	0.00678164		46.47				0.0250651
P00962	glnS	Glutamine--tRNA ligase	MSEAEARPTN								52.39		0.00608824							46.22	0.999344	0.977136	0.999982														N.D.
P00963	asnA	Aspartate--ammonia ligase	MKTAYIAKQR						51.67				0.00202353	0.000333953	0.0121573		51.1				N.D.								N.D.				65.67				N.D.
P03018	uvrD	DNA helicase II	MDVSYLLDSL						32.54				N.D.												82.71				0.000483347
P03023	lacI	Lactose operon repressor	MKPVTLYDVA														44.38				N.D.
P03024	galR	HTH-type transcriptional regulator GalR	MATIKDVARL								60.84		N.D.						57.13	57	N.D.						56.38		N.D.						56.69	46.25	N.D.
P04335	frsA	Esterase FrsA	MTQANLSETL																27.01	26.22	N.D.															28.27	N.D.
P04693	tyrB	Aromatic-amino-acid aminotransferase	MFQKVDAYAG						77.27				N.D.				80.86	39.94			N.D.				41.52				N.D.
P04805	gltX	Glutamate--tRNA ligase	MKIKTRFAPS						42.91				0.00030526	2.92128e-05	0.00318154		42.65				N.D.				45.28				0.000550104	2.28204e-05	0.0131011		40.88				N.D.
P04825	pepN	Aminopeptidase N	MTQQPQAKYR						54.14		48.81		0.0014033				46.57		36.92		N.D.				39.32				0.000704849	1.45467e-05	0.0330696				40.76		N.D.
P04951	kdsB	3-deoxy-manno-octulosonate cytidylyltransferase	MSFVVIIPAR								60.07		N.D.						63.96	39.4	N.D.						53.3		N.D.						45.72		N.D.
P05020	pyrC	Dihydroorotase	MTAPSQVLKI								52.65		N.D.						42.86		N.D.						65.68		N.D.						41.94	38.54	N.D.
P05055	pnp	Polyribonucleotide nucleotidyltransferase	MLNPIVRKFQ						54.03				8.78658e-05	8.28758e-06	0.000930851		47.7				N.D.				58.39				0.000172524	3.44761e-06	0.00856239		44.01				0.391822	0.374151	0.409782
P05459	pdxB	Erythronate-4-phosphate dehydrogenase	MKILVDENMP						75.29				N.D.				82.17				N.D.				85.14				N.D.				39.67				N.D.
P05523	mutM	Formamidopyrimidine-DNA glycosylase	MPELPEVETS																								43.34		N.D.						62.51		N.D.
P05706	srlB	Glucitol/sorbitol-specific phosphotransferase enzyme IIA component	MTVIYQTTIT								77.32		N.D.						53.78		N.D.						33.79		N.D.							46.52	N.D.
P05793	ilvC	Ketol-acid reductoisomerase	MANYFNTLNL								61.43		N.D.						61.79		N.D.						64.93		N.D.						57.58		N.D.
P05804	uidA	Beta-glucuronidase	MLRPVETPTR										N.D.				27.96				N.D.
P06149	dld	D-lactate dehydrogenase	MSSMTTTDNK								53.74		0.0305979	0.0200459	0.046441					55.6	0.99974	0.997814	0.999969				85.43		0.0414154	0.0375597	0.0456481						N.D.
P06611	btuD	Vitamin B12 import ATP-binding protein BtuD	MSIVMQLQDV								26.51		N.D.
P06612	topA	DNA topoisomerase 1	MGKALVIVES																								42.59		N.D.
P06710	dnaX	DNA polymerase III subunit tau	MSYQVLARKW								54.19		0.000298792	1.82847e-05	0.00486168					48.81	0.726905	0.705441	0.747365				32.84		N.D.						48.21		N.D.
P06715	gor	Glutathione reductase	MTKHYDYIAI								79.25		N.D.						65.98		N.D.								N.D.
P06721	metC	Cystathionine beta-lyase metC	MADKKLDTQL								81.86		N.D.						68.11	81.65	N.D.						97.5		N.D.						70.55		N.D.
P06846	ebgR	HTH-type transcriptional regulator EbgR	MATLKDIAIE								61.91		N.D.
P06961	cca	Multifunctional CCA protein	MKIYLVGGAV						45.94				N.D.
P06983	hemC	Porphobilinogen deaminase	MLDNVLRIAT														45.8				N.D.													26.96			N.D.
P06986	hisC	Histidinol-phosphate aminotransferase	MSTVTITDLA								65.67		N.D.							72.55	N.D.						58.16		N.D.						69.77		N.D.
P06987	hisB	Histidine biosynthesis bifunctional protein HisB	MSQKYLFIDR								60.3		N.D.						55.07		N.D.						49.21		N.D.						37.74		N.D.
P06989	hisI	Histidine biosynthesis bifunctional protein HisIE	MLTEQQRREL						49.19				N.D.																N.D.				35.9	38.85			0.0536854	0.0424768	0.0676427
P07000	pldB	Lysophospholipase L2	MFQQQKDWET						53.62				N.D.
P07003	poxB	Pyruvate dehydrogenase [ubiquinone]	MKQTVAAYIA						62.59				N.D.				61.63				N.D.				34.44				N.D.
P07004	proA	Gamma-glutamyl phosphate reductase	MLEQMGIAAK						78.34				N.D.				72.67				N.D.				87.79				N.D.
P07012	prfB	Peptide chain release factor 2	MFEINPVNNR						53.36				0.000903382	0.000154793	0.00525319		56.38				N.D.				60.9				0.00654784	0.00326486	0.0130887		59.58				N.D.
P07023	tyrA	T-protein	MVAELTALRD																26.66		N.D.
P07109	hisP	Histidine transport ATP-binding protein HisP	MSENKLNVID								61.59		0.000529064	8.85213e-06	0.0306824					51.71	0.688902
P07395	pheT	Phenylalanine--tRNA ligase beta subunit	MKFSELWLRE						62.46				0.00278084	0.0020247	0.00381829		72.17		42.1		0.00124161	0.000622652	0.00247431		59.81				0.00242032	0.000379283	0.0152769		71.73				0.0245603
P07650	deoA	Thymidine phosphorylase	MFLAQEIIRK						74.63				7.87615e-05	7.96914e-06	0.000777935		71.24				1.88323e-06				80.7				0.000223652	1.45786e-05	0.00342081		62.9	40.41			0.985902	0.982451	0.988682
P07822	fhuD	Iron(3+)-hydroxamate-binding protein FhuD	MSGLPLISRR																													30.27					N.D.
P07862	ddlB	D-alanine--D-alanine ligase B	MTDKIAVLLG								97.1		N.D.						91.61	29.98	N.D.						57.22		N.D.						92.14		N.D.
P08178	purM	Phosphoribosylformylglycinamidine cyclo-ligase	MTDKTSLSYK								60.18		0.013976	0.0101168	0.0192786					66.94	N.D.						43.08		0.0413481
P08194	glpT	Glycerol-3-phosphate transporter	MLSIFKPAPH	X													41.58				0.0012389	0.00014842	0.0102591		37.36				0.000896314	1.378e-05	0.0551814		50.38				N.D.
P08200	icd	Isocitrate dehydrogenase [NADP]	MESKVVVPAQ						34.09				N.D.				26.05				N.D.				38.07				N.D.
P08244	pyrF	-phosphate decarboxylase	MTLTASSSSR																								57.05		N.D.							60.85	N.D.
P08312	pheS	Phenylalanine--tRNA ligase alpha subunit	MSHLAELVAS								85.76		N.D.						82.84		0.0805362	0.066402	0.0973652				63.55		0.00256722	0.000265936	0.0242987				80.84		0.0126729	0.0094224	0.0170254
P08390	usg	USG-1 protein	MSEGWNIAVL																								46.72		N.D.
P09029	purK	N5-carboxyaminoimidazole ribonucleotide synthase	MKQVCVLGNG						83.5				N.D.				73.02				N.D.
P09030	xthA	Exodeoxyribonuclease III	MKFVSFNING						75.34				N.D.				72.98				0.00306394				35.15				N.D.				54.96				N.D.
P09053	avtA	Valine--pyruvate aminotransferase	MTFSLFGDKF								66.04		N.D.						66.36		N.D.						55.42		N.D.						50.36		N.D.
P09126	hemD	Uroporphyrinogen-III synthase	MSILVTRPSP																								25.92		N.D.
P09127	hemX	Putative uroporphyrinogen-III C-methyltransferase	MTEQEKTSAV						81.61		96.5		N.D.				88.18			72.66	N.D.						86.62		N.D.						71.6		N.D.
P09151	leuA	2-isopropylmalate synthase	MSQQVIIFDT																								35.96		N.D.
P09323	nagE	PTS system N-acetylglucosamine-specific EIICBA component	MNILGFFQRL	X				69.99	70.4				N.D.			58.84	64.36				N.D.			43.96	51.9				N.D.
P09373	pflB	Formate acetyltransferase 1	MSELNEKLAT										N.D.							38.23	N.D.						83.21		0.0121511								N.D.
P09391	glpG	Rhomboid protease GlpG	MLMITSFANP						66.73				N.D.				71.46				N.D.								N.D.
P09424	mtlD	Mannitol-1-phosphate 5-dehydrogenase	MKALHFGAGN						75.19				0.0153024	0.0146713	0.0159602		80.92				N.D.				37.02				N.D.				69.74				N.D.
P09546	putA	Bifunctional protein putA	MGTTTMGVKL								77.69		0.00378268	0.00232687	0.00614371				96.08		0.0246732	0.0210385	0.0289172				74.65		0.00603899	0.00209257	0.017299				94.87	77.14	0.042519	0.0301958	0.0595625
P09549	dedD	Protein dedD	MASKFQNRLV								36.99		0.000107865						39.39		N.D.
P09832	gltD	Glutamate synthase [NADPH] small chain	MSQNVYQFID			X	N.D.				68.19		N.D.							70.37	N.D.						25.97		N.D.							61.72	N.D.
P0A698	uvrA	UvrABC system protein A	MDKIEVRGAR						47.43				0.00611581	0.00103851	0.0351428						N.D.				49.04				0.00561781				43.38				N.D.
P0A6A8	acpP	Acyl carrier protein	MSTIEERVKK						43.37				3.43582e-05	1.95671e-05	6.03293e-05		36.89				0.00173571						26.22		N.D.				40.15	25.82			0.901107	0.854615	0.933881
P0A6B4	alr	Alanine racemase, biosynthetic	MQAATVVINR						84.53				N.D.				95.07				N.D.				95.53				N.D.				67.22				N.D.
P0A6B7	iscS	Cysteine desulfurase	MKLPIYLDYS						31.74				N.D.				33.77				N.D.
P0A6D3	aroA	3-phosphoshikimate 1-carboxyvinyltransferase	MESLTLQPIA						63.49				0.0032772	0.00189757	0.00565418		82.1				1.88362e-06				71.43				2.79619e-06	1.94092e-06	4.02833e-06		50.81				N.D.
P0A6E1	aroL	Shikimate kinase 2	MTQPLFLIGP								50.85		N.D.				45.39		49.9		N.D.						41.64		N.D.						57.13		N.D.
P0A6E4	argG	Argininosuccinate synthase	MTTILKHLPV								54.13		N.D.						68.56		0.0835264						29.11		N.D.						52.35		0.0194505
P0A6F1	carA	Carbamoyl-phosphate synthase small chain	MIKSALLVLE	X					79.06				N.D.			41.9	83.16				N.D.				63.05				N.D.				73.26				N.D.
P0A6F3	glpK	Glycerol kinase	MTEKKYIVAL						46.2		74.96		N.D.				55.29		73.87		N.D.				46.2		95.91		N.D.						67.93		N.D.
P0A6F5	groL	60 kDa chaperonin	MAAKDVKFGN			X	0.0038867				86.53		N.D.						89.13	60.74	N.D.						73.76		N.D.						89.7		N.D.
P0A6G3	ygaD	Protein YgaD	MTDSELMQLS	X					79.71				N.D.				71.5				N.D.				51.84				N.D.
P0A6I3	coaA	Pantothenate kinase	MSIKEQTLMT										0.0128129							25.97	N.D.						47.4		0.00500357	0.00265866	0.00939718						N.D.
P0A6J3	cysZ	Protein CysZ	MVSSFTSAPR																68.56		N.D.						55.05		N.D.
P0A6K3	def	Peptide deformylase	MSVLQVLHIP			X	0.00155318				47.45		N.D.						63.26		0.0190746	0.0170428	0.0213434				59.48		0.0848733	0.0783758	0.0918558				64.93		0.0601726	0.0534059	0.0677351
P0A6L0	deoC	Deoxyribose-phosphate aldolase	MTDLKASSLR						72.45		50.21		N.D.				66.15		49.27		N.D.				50.74		43.38		N.D.				46		59.89		N.D.
P0A6L2	dapA	Dihydrodipicolinate synthase	MFTGSIVAIV						62.38				0.0114552	0.00567332	0.0229934		74.54				0.0106466	0.00620669	0.0182045														N.D.
P0A6L9	hscB	Co-chaperone protein HscB	MDYFTLFGLP														27.93				N.D.																N.D.
P0A6M4	dtd	D-tyrosyl-tRNA(Tyr) deacylase	MIALIQRVTR						57.86				N.D.				54.65				N.D.				61.94				0.000307411	7.73647e-05	0.00122067		39.34				N.D.
P0A6N4	efp	Elongation factor P	MATYYSNDFR								54.58		5.33564e-05	6.24073e-06	0.00045602				46.62	53.4	N.D.						51.98		0.000148351	9.79341e-06	0.00224283				45.73		0.0748101	0.0678785	0.082387
P0A6P1	tsf	Elongation factor Ts	MAEITASLVK								90.29		0.00184995	0.0014136	0.00242068				95.65	67.91	0.365152	0.329447	0.402404				90.1		0.0013172	0.000458726	0.00377619				87.39	42.92	0.0104214	0.00681438	0.0159071
P0A6P5	der	GTPase Der	MVPVVALVGR						43.77				0.00450758	0.00109952	0.0182858		32.81				N.D.				75.95				0.000380465	9.28047e-06	0.0153695						N.D.
P0A6P7	engB	Probable GTP-binding protein EngB	MTNLNYQQTH								60.11		N.D.																N.D.						68.17		N.D.
P0A6P9	eno	Enolase	MSKIVKIIGR			X	0.00301147				61.3		0.000109212	5.07757e-06	0.00234399				62.46		0.00878599	0.00523909	0.0146987				65.76		0.000204699	8.88236e-06	0.00469715				61.24		0.00489943	0.00218833	0.0109325
P0A6R0	fabH	3-oxoacyl-[acyl-carrier-protein] synthase 3	MYTKIIGTGS						54.84				0.00650571	0.00479633	0.00881891		58.91				N.D.				57.69				N.D.				75.47				N.D.
P0A6T5	folE	GTP cyclohydrolase 1	MPSLSKEAAL								98.18		0.00167641	0.00126395	0.00222316				96.66		N.D.						75.48		0.00322612	0.00250498	0.00415399				98.01		N.D.
P0A6T9	gcvH	Glycine cleavage system H protein	MSNVPAELKY								67.08		N.D.							76.35	N.D.						51.85		N.D.						77.85		N.D.
P0A6V1	glgC	Glucose-1-phosphate adenylyltransferase	MVSLEKNDHL								67.76		N.D.						65.35		N.D.																N.D.
P0A6V8	glk	Glucokinase	MTKYALVGDV								97.15		1.04986e-05	1.62045e-06	6.80157e-05				97.96		0.00151456						73.85		0.0017736	0.000463101	0.00676748				96.44		N.D.
P0A6W0	glsA2	Glutaminase 2	MAVAMDNAIL								99.02		0.000520419						81.03		N.D.						56.73		N.D.								N.D.
P0A6W5	greA	Transcription elongation factor GreA	MQAIPMTLRG						27.96				N.D.				35.49				0.000142367	2.02292e-06	0.00992269														N.D.
P0A6W9	gshA	Glutamate--cysteine ligase	MIPDVSQALA						61				N.D.				51.01				N.D.				39.31				N.D.
P0A6X3	hfq	Protein hfq	MAKGQSLQDP								95.61		N.D.						92.14		N.D.						87.57		N.D.						95.58		N.D.
P0A6X7	ihfA	Integration host factor subunit alpha	MALTKAEMSE								78.29		N.D.						90.7		N.D.						43.64		N.D.
P0A6Y1	ihfB	Integration host factor subunit beta	MTKSELIERL						67.43		44.53		0.000289777	3.25937e-05	0.00257106		62.49		41.61		N.D.				72.53				0.000706917	7.37271e-05	0.00674146		60.58			30.55	0.00795964	0.00158856	0.0388874
P0A6Y8	dnaK	Chaperone protein DnaK	MGKIIGIDLG			X	0.00284158				66.15		0.0150649	0.00920715	0.024557				70.42		N.D.						40.2		0.00284132	0.00148809	0.00541847				84.2		N.D.
P0A6Z1	hscA	Chaperone protein HscA	MALLQISEPG			X	0.00537688				98.17		N.D.							89.09	0.68735	0.665945	0.707985				40.05		N.D.							82.66	0.95784	0.952387	0.962693
P0A6Z3	htpG	Chaperone protein HtpG	MKGQETRGFQ	X									N.D.				43.5				0.00026364	1.91295e-05	0.00362214		55.62				0.000632789	0.00041381	0.000967534		44.74				0.00995511	0.00834879	0.0118668
P0A705	infB	Translation initiation factor IF-2	MTDVTIKTLA								79.44		0.00638574	0.00591877	0.0068893				77.09	37.18	0.143915	0.139442	0.148507				69.68		0.00720792	0.00434723	0.0119285				70.93		N.D.
P0A717	prs	Ribose-phosphate pyrophosphokinase	MPDMKLFAGN								85.46		N.D.						74.28		N.D.						75.15		N.D.
P0A729	yceF	Maf-like protein YceF	MPKLILASTS								64.98		N.D.						72.04		N.D.														61.53		N.D.
P0A731	mgsA	Methylglyoxal synthase	MELTTRTLPA														38.3				0.00276063						34.69		N.D.
P0A734	minE	Cell division topological specificity factor	MALLDFFLSR								81.02		4.54478e-05	1.05454e-05	0.000195846				68.97		N.D.						63.1		N.D.							67.44	N.D.
P0A742	mscL	Large-conductance mechanosensitive channel	MSIIKEFREF								55		0.00233058	0.00159038	0.00341412				54.91		0.000221682	0.000214716	0.000228875				52.32		0.0020593	0.000222293	0.0187919				49.32		0.219521	0.201016	0.239219
P0A744	msrA	Peptide methionine sulfoxide reductase MsrA	MSLFDKKHLV								81.17		0.00643214	0.00413609	0.00999					69.6	0.997352	0.992969	0.999006				54.84		N.D.						73.13	69.12	N.D.
P0A749	murA	UDP-N-acetylglucosamine 1-carboxyvinyltransferase	MDKFRVQGPT						33.13				4.79462e-05	3.60535e-06	0.000637271																		27				0.0592795
P0A786	pyrB	Aspartate carbamoyltransferase catalytic chain	MANPLYQKHI																76.11		0.0478875						64.84		0.00305119	0.000728704	0.0126818				55.51		N.D.
P0A794	pdxJ	-phosphate synthase	MAELLLGVNI								73.06		N.D.						83.92		N.D.						28.71		N.D.						72.88		N.D.
P0A796	pfkA	6-phosphofructokinase isozyme 1	MIKKIGVLTS						93.78		73.92		0.00479261	0.00195253	0.0117153		81.13		84.28		0.00962772	0.00626581	0.0147666		45.21		50.67		0.00664748	0.00147413	0.0294411		95.74		35.69		0.0410349	0.0300988	0.0557163
P0A799	pgk	Phosphoglycerate kinase	MSVIKMTDLD			X	0.00624523				99.84		0.00466714	0.00214682	0.0101163				98.21		0.0131432	0.00685729	0.0250459				94.37		0.00245192	0.000116136	0.0494433				91.85		0.0218468	0.00940726	0.0499067
P0A7A2	gpmB	Probable phosphoglycerate mutase GpmB	MLQVYLVRHG														48.54				N.D.
P0A7B5	proB	Glutamate 5-kinase	MSDSQTLVVK																								36.32		N.D.
P0A7B8	hslV	ATP-dependent protease subunit HslV	MTTIVSVRRN								50.04		3.57327e-06	2.81112e-06	4.54205e-06				55.44		0.0662167						45.85		5.67758e-05	3.74493e-06	0.000860115				52.52	26.34	0.113391	0.0954031	0.134266
P0A7C2	lexA	LexA repressor	MKALTARQQE						45.38				6.93196e-05	1.58579e-06	0.00302142		50.79				N.D.				42.24				N.D.				37.47	28.58			N.D.
P0A7D1	pth	Peptidyl-tRNA hydrolase	MTIKLIVGLA																								71.6		N.D.
P0A7D4	purA	Adenylosuccinate synthetase	MGNNVVVLGT																								53.17		0.200598	0.000332812	0.994741
P0A7D7	purC	Phosphoribosylaminoimidazole-succinocarboxamide synthase	MQKQAELYRG						56.46				N.D.				50.17				N.D.				65.01				0.00843026	0.00357441	0.019752		43.18				N.D.
P0A7E9	pyrH	Uridylate kinase	MATNAKPVYK								39.11		0.00247845	0.00206674	0.00297193					40.6	N.D.						37.26		N.D.						42.3	26	N.D.
P0A7F3	pyrI	Aspartate carbamoyltransferase regulatory chain	MTHDNKLQVE										N.D.														70.03		N.D.							62.68	N.D.
P0A7G6	recA	Protein RecA	MAIDENKQKA										0.00980431	0.00196357	0.047465						0.192772	0.189691	0.195892				34.14		0.00677223	0.00214182	0.0212004					80.61	0.274949
P0A7H6	recR	Recombination protein RecR	MQTSPLLTQL						51.15				N.D.				58.07				N.D.				37.85				0.00222779
P0A7I0	prfA	Peptide chain release factor 1	MKPSIVAKLE						107.06				N.D.				112.47				N.D.				87.64				N.D.
P0A7I4	prfC	Peptide chain release factor 3	MTLSPYLQEV								73.89		N.D.						72.81		N.D.						77.02		N.D.						71.41		N.D.
P0A7J0	ribB	3,4-dihydroxy-2-butanone 4-phosphate synthase	MNQTLLSSFG														76.76		52.31		N.D.														43.97		N.D.
P0A7J3	rplJ	50S ribosomal protein L10	MALNLQDKQA	X		X	0.00693741																				67.63		N.D.						75.15		N.D.
P0A7K6	rplS	50S ribosomal protein L19	MSNIIKQLEQ								37.6		0.00083264	4.00241e-05	0.0170541						N.D.								0.0036222	0.000961364	0.0135477
P0A7L0	rplA	50S ribosomal protein L1	MAKLTKRMRV								39.49		6.72927e-05	3.65804e-06	0.00123654				39.6		0.00290982	0.00209283	0.00404446				46.81		0.000390983	1.5018e-05	0.010084				43.19		0.0179348	0.0160103	0.0200861
P0A7M6	rpmC	50S ribosomal protein L29	MKAKELREKS						56.3				0.000661291	3.66593e-05	0.0118033		50.55				0.000182876	4.97743e-05	0.000671666		52.91				0.0003649	1.58216e-06	0.0776777		53.63				N.D.
P0A7N4	rpmF	50S ribosomal protein L32	MAVQQNKPTR						65.38		57.18		N.D.						54.82		N.D.														60.07		N.D.
P0A7Q1	rpmI	50S ribosomal protein L35	MPKIKTVRGA			X	0.00170528				54.67		0.00145642	0.0014334	0.00147982				52.1		N.D.						54.57		N.D.						52.13		N.D.
P0A7R1	rplI	50S ribosomal protein L9	MQVILLDKVA	X	X		0.00966218																		80.96				N.D.								0.00355806	0.00144271	0.00874781
P0A7S3	rpsL	30S ribosomal protein S12	MATVNQLVRK								60.58		N.D.						64.9	37.89	N.D.						61.38		N.D.						63.76	41.97	N.D.
P0A7U7	rpsT	30S ribosomal protein S20	MANIKSAKKR								48.84		0.00099658	5.60379e-05	0.0174478				49.43		0.00451676						48.93		N.D.						69.55		0.0115213	0.00616135	0.0214436
P0A7V3	rpsC	30S ribosomal protein S3	MGQKVHPNGI								47.54		0.00154691	0.00134238	0.00178254
P0A7W1	rpsE	30S ribosomal protein S5	MAHIEKQAGE			X	0.979805					81.35	N.D.							64.42	N.D.							93.65	N.D.							99.12	N.D.
P0A7W7	rpsH	30S ribosomal protein S8	MSMQDPIADM	X		X	0.00220463				92.89		N.D.						75.8	47.3	N.D.						79.53		N.D.						72.06		N.D.
P0A7X3	rpsI	30S ribosomal protein S9	MAENQYYGTG	X		X	0.000386242		70.57		74.45		N.D.				37.76		55.64	26.06	N.D.						61.4		0.000358323	1.09727e-05	0.0115741				76.43	46.14	N.D.
P0A7X6	rimM	Ribosome maturation factor RimM	MSKQLTAQAP								59.06		N.D.							52.56	N.D.						40.33		N.D.
P0A7Y0	rnc	Ribonuclease 3	MNPIVINRLQ						49.96				0.000911328				37.23				N.D.				37.16				0.0058382	0.00356266	0.00955326		46.1				N.D.
P0A7Y8	rnpA	Ribonuclease P protein component	MVKLAFPREL																										N.D.						41.74	34.41	N.D.
P0A7Z4	rpoA	DNA-directed RNA polymerase subunit alpha	MQGSVTEFLK	X					66.34				0.000509252	3.44513e-05	0.00747872		62.77				N.D.				52.79		51.43		0.000439686	1.30227e-05	0.0146404		66.33				0.0673646	0.057619	0.0786212
P0A805	frr	Ribosome-recycling factor	MISDIRKDAE						30.42				N.D.								N.D.				26.19				N.D.				25.41				N.D.
P0A814	ruvC	Crossover junction endodeoxyribonuclease RuvC	MAIILGIDPG								70.43		N.D.
P0A817	metK	S-adenosylmethionine synthase	MAKHLFTSES								46.26		N.D.						32.06		N.D.						43.24		0.0299104						71.35		N.D.
P0A832	smpB	SsrA-binding protein	MTKKKAHKPG										0.0110852	0.0100445	0.0122325						N.D.						45.99		0.0287301	0.0220378	0.037377				66.42		0.0243581	0.0140313	0.0419616
P0A836	sucC	Succinyl-CoA ligase [ADP-forming] subunit beta	MNLHEYQAKQ		X		0.0597949		71.29				0.00690453	0.00120828	0.0384217		91.34				0.0109859	0.000907061	0.119644		65.42				0.0195774	0.00733363	0.051208		71.01	44.15			0.0746923	0.0511102	0.107918
P0A847	tgt	Queuine tRNA-ribosyltransferase	MKFELDTTDG						89.33				0.00275638	0.00124601	0.00608638		82.69				0.0044682	0.00323952	0.00616002		79.46				N.D.				42.46				N.D.
P0A850	tig	Trigger factor	MQVSVETTQG	X	X		0.0126381		91.84		52.87		N.D.				92.61		51.67		N.D.				90.49		62.27		N.D.				88.7	43.9			N.D.
P0A853	tnaA	Tryptophanase	MENFKHLPEP	X	X		0.00227803		60.22				N.D.				62.21				N.D.				44.29				N.D.			28.7	67.71				0.11489	0.10643	0.123928
P0A867	talA	Transaldolase A	MNELDGIKQF						70.54				0.0100592	0.00481524	0.0208941		67.99				N.D.				45.14				N.D.
P0A870	talB	Transaldolase B	MTDKLTSLRQ								72.42		0.00078747	0.000490112	0.00126501		59.82		68.43	27.97	N.D.						69.11		N.D.						64.87		0.0190376	0.0178431	0.0203103
P0A884	thyA	Thymidylate synthase	MKQYLELMQK						66.42				0.0106622	0.0050308	0.022455		61.19				0.0169066	0.00898146	0.0316017		71.86				0.014445	0.013047	0.0159903						N.D.
P0A894	yhbJ	UPF0042 nucleotide-binding protein YhbJ	MVLMIVSGRS						68.56				0.000541117	0.000229695	0.00127423						N.D.								N.D.								N.D.
P0A8B2	yfcN	UPF0115 protein YfcN	MKKKTTLSEE						60.1				N.D.																								N.D.
P0A8E7	yajQ	UPF0234 protein YajQ	MPSFDIVSEV			X	N.D.				89.27		N.D.						87.8		N.D.						78.61		N.D.
P0A8F8	uvrB	UvrABC system protein B	MSKPFKLNSA								52.15		0.0112397	0.00631077	0.0199409				42.62	30.99	0.282864	0.272223	0.293753
P0A8G9	xseB	Exodeoxyribonuclease 7 small subunit	MPKKNEAPAS								41.03		N.D.						55.52		N.D.						37.04		3.22502e-06	1.32266e-09	0.0078022
P0A8H6	yihI	Der GTPase-activating protein YihI	MKPSSSNSRS																														45.91				N.D.
P0A8I3	yaaA	UPF0246 protein YaaA	MLILISPAKT						44.08				N.D.				51.91				N.D.
P0A8K5	yaeP	UPF0253 protein yaeP	MEKYCELIRK														29.05				N.D.
P0A8K8	yihY	UPF0761 membrane protein yihY	MLKTIQDKAR						29				N.D.				39.79				0.000171275				36.13				N.D.
P0A8L1	serS	Serine--tRNA ligase	MLDPNLLRNE						44.35				0.00123454	0.000155215	0.00974605		56.78				0.000451719	0.000103623	0.00196686		44.02				5.89197e-05	5.03935e-06	0.000688487		50.6	30.37			0.44132	0.415546	0.467415
P0A8L7	yciU	UPF0263 protein YciU	MDMDLNNRLT																															52.83			N.D.
P0A8M0	asnS	Asparagine--tRNA ligase	MSVVPVADVL						69.84		78.2		N.D.				97.8		77.5	41.7	N.D.				74.69		79.67		N.D.				55.43		79.31		N.D.
P0A8M3	thrS	Threonine--tRNA ligase	MPVITLPDGS								62.88		N.D.						56.43		N.D.						46.86		N.D.						72.34		N.D.
P0A8M6	yeeX	UPF0265 protein YeeX	METTKPSFQD		X		0.0130575		72.14				N.D.				39.43	29.31			N.D.				32.41				N.D.
P0A8N3	lysS	Lysine--tRNA ligase	MSEQHAQGAD			X	0.0497359					101.44	N.D.							97.1	N.D.						53.54		N.D.							86.55	N.D.
P0A8Q3	frdD	Fumarate reductase subunit D	MINPNPKRSD						37.38				N.D.				37.31				N.D.				27.43				N.D.
P0A8Q6	clpS	ATP-dependent Clp protease adapter protein ClpS	MGKTNDWLDF																57.42		N.D.
P0A8R4	slyX	Protein SlyX	MQDLSLEARL						45.94				N.D.
P0A8R7	ycjF	UPF0283 membrane protein YcjF	MTEPLKPRID																	33.97	N.D.														35.56	25.17	N.D.
P0A8R9	hdfR	HTH-type transcriptional regulator HdfR	MDTELLKTFL						80.67				N.D.
P0A8U0	syd	Protein syd	MDDLTAQALK						93.52				N.D.				96.19				N.D.				65.21				N.D.
P0A8V0	rbn	Ribonuclease BN	MELIFLGTSA														32.48				N.D.
P0A8V2	rpoB	DNA-directed RNA polymerase subunit beta	MVYSYTEKKR						61.11		37.34		N.D.				60.92		42.83		N.D.				64.28		40.19		N.D.				64.15		45.25		N.D.
P0A8W2	slyA	Transcriptional regulator SlyA	MESPLGSDLA						66.42				N.D.
P0A8W8	yfbU	UPF0304 protein YfbU	MEMTNAQRLI						49.65				N.D.				61.54				N.D.												39.25				N.D.
P0A8Z0	yciA	Acyl-CoA thioester hydrolase YciA	MSTTHNVPQG								44.64		N.D.							62.17	N.D.						34.38		N.D.								N.D.
P0A959	alaA	Glutamate-pyruvate aminotransferase AlaA	MSPIEKSSKL						48.19				N.D.				29.56				N.D.
P0A988	dnaN	DNA polymerase III subunit beta	MKFTVEREHL						42.92				0.000220211	5.30076e-05	0.000914346		40.64				N.D.				46.48				N.D.				37.2				N.D.
P0A991	fbaB	Fructose-bisphosphate aldolase class 1	MTDIAQLLGK								96.24		0.0285382	0.0237466	0.0342628		53.5		74.16	71.55	N.D.						63.78		0.0165467	0.00974092	0.0279732				85.18	79.21	0.0468893	0.0413366	0.0531465
P0A9A9	fur	Ferric uptake regulation protein	MTDNNTALKK								46.68		0.0338733	0.0184349	0.0614315					40.87	0.944091	0.916433	0.962965				35.69		0.0358456	0.023575	0.0541489				88.12		0.0433585	0.0396863	0.0473538
P0A9B2	gapA	Glyceraldehyde-3-phosphate dehydrogenase A	MTIKVGINGF					35.39	34.5		74.96		7.89264e-05	3.3147e-06	0.00187608		49.17		69.15		0.000321131	1.06726e-05	0.00957611		73.52		78.74	26.53	N.D.						69.49		0.166277	0.146952	0.187585
P0A9D8	dapD	2,3,4,5-tetrahydropyridine-2,6-dicarboxylate N-succinyltransferase	MQQLQNIIET	X	X		0.00171266		98.32				N.D.			88.21	97.97		98.66		N.D.			91.1	88.52		54.01		N.D.				97.56				N.D.
P0A9F1	mntR	Transcriptional regulator MntR	MSRRAGTPTA								26.89		N.D.						29.72		N.D.
P0A9F3	cysB	HTH-type transcriptional regulator CysB	MKLQQLRYIV						52.15				0.000339886				51.91				0.00605568				59.52				0.0324564	0.000329995	0.773184		54.01				N.D.
P0A9H1	mug	G/U mismatch-specific DNA glycosylase	MVEDILAPGL						51.52				0.000161055	0.000104824	0.000247442		53.52				0.00266251				43.91				0.00220161	0.000399333	0.01204		56.16				N.D.
P0A9I1	citE	Citrate lyase subunit beta	MISASLQQRK	X																												31.17					N.D.
P0A9J0	rng	Ribonuclease G	MTAELLVNVT								39.58		N.D.
P0A9J8	pheA	P-protein	MTSENPLLAL								49.63		N.D.				50.68	57.67	57.82	59.01	N.D.						48.39		N.D.					57.25	28.35	52.59	N.D.
P0A9K3	ybeZ	PhoH-like protein	MNIDTREITL										N.D.																					38.7			N.D.
P0A9K9	slyD	FKBP-type peptidyl-prolyl cis-trans isomerase slyD	MKVAKDLVVS						69.17				0.00220842	0.00010605	0.0441488		71.63				0.0524916				95.52				0.00837584	0.00433475	0.0161233						N.D.
P0A9M2	hpt	Hypoxanthine phosphoribosyltransferase	MKHTVEVMIP														48.91				N.D.				43.13				0.0230314	0.019005	0.0278867		46.39				N.D.
P0A9P0	lpdA	Dihydrolipoyl dehydrogenase	MSTEIKTQVV			X	0.0351252				83.9		0.00402378	0.00153918	0.0104771				78.1	73.1	0.494228	0.483645	0.504816				54.27		0.0046423	0.00190822	0.0112496				97.86		N.D.
P0A9Q1	arcA	Aerobic respiration control protein ArcA	MQTPHILIVE						52.74				N.D.								N.D.
P0A9Q7	adhE	Aldehyde-alcohol dehydrogenase	MAVTNVAELN			X	0.00166914				96.75		N.D.						96.89		N.D.						87.53		N.D.						90.54	49.11	N.D.
P0A9Q9	asd	Aspartate-semialdehyde dehydrogenase	MKNVGFIGWR						64.09				N.D.				69.21				N.D.				61.76				N.D.				51.49				N.D.
P0A9R4	fdx	2Fe-2S ferredoxin	MPKIVILPHQ																																57.78		N.D.
P0A9S3	gatD	Galactitol-1-phosphate 5-dehydrogenase	MKSVVNDTDG						96.12		32.89		8.68723e-05	3.91239e-07	0.0189276		99.28				0.000916957	7.44138e-05	0.0111923		86.58		47.46		0.000459625	2.15243e-05	0.00972796		88.27	62.14			0.0520204	0.0449546	0.0601269
P0A9T0	serA	D-3-phosphoglycerate dehydrogenase	MAKVSLEKDK										N.D.								N.D.								N.D.						32.77		N.D.
P0A9U6	puuR	HTH-type transcriptional regulator PuuR	MSDEGLAPGK								43.54		0.000354301	2.55012e-05	0.00490172					43.56	0.99739	0.982174	0.999623						N.D.							43.13	0.0212592
P0A9V1	lptB	Lipopolysaccharide export system ATP-binding protein LptB	MATLTAKNLA								82.22		N.D.						85.84	25.28	N.D.						78.35		N.D.						55.33	27.07	N.D.
P0A9X4	mreB	Rod shape-determining protein MreB	MLKKFRGMFS						40.49				0.000460368	5.09073e-05	0.00414956		40.51				7.7554e-05	3.87457e-05	0.000155227		38.94				0.000918854	2.8689e-05	0.0286381		39.64				0.922982	0.9171	0.92848
P0A9X9	cspA	Cold shock protein CspA	MSGKMTGIVK										N.D.														25.6		N.D.								0.000190043
P0A9Y6	cspC	Cold shock-like protein CspC	MAKIKGQVKW								57.88		0.0002843	7.09233e-06	0.0112742				48.88		0.00125641	7.68698e-05	0.0201704				44.81		0.00497508	0.00369622	0.00669346				26.48		N.D.
P0A9Z1	glnB	Nitrogen regulatory protein P-II 1	MKKIDAIIKP										0.0160327	0.0113932	0.0225186						0.00462158	8.02358e-05	0.211766		48.36				0.00139685	1.20912e-05	0.139284						0.0232325
P0AA04	ptsH	Phosphocarrier protein HPr	MFQQEVTITA	X	X		0.00302293		61.48				0.00237304	0.0013597	0.00413848		88.01				N.D.				43.71				0.000485552	8.66831e-05	0.00271482		70.91				0.0353815	0.0330214	0.0379036
P0AA10	rplM	50S ribosomal protein L13	MKTFTAKPET		X		0.0108663		88.97				N.D.				92.15				N.D.				74.99		33.93		N.D.				82.34		35.33		N.D.
P0AA39	rluC	Ribosomal large subunit pseudouridine synthase C	MKTETPSVKI		X		N.D.		51.71				N.D.												33.18				0.0266065
P0AAA1	yagU	Inner membrane protein yagU	MNIFEQTPPN						55.01				0.000523333				68.63				0.00679102	0.00510637	0.0090264		40.4				N.D.								N.D.
P0AAC0	uspE	Universal stress protein E	MAMYQNMLVV								65.42		0.00414419	0.00230572	0.00743763				74.62		N.D.
P0AAC8	iscA	Iron-binding protein IscA	MSITLSDSAA								89.42		N.D.						29.21	74.03	N.D.						72.3		N.D.
P0AAD6	sdaC	Serine transporter	METTQTSTIA	X	X		0.00356311		100.24				0.00365374	0.00113184	0.0117288		99.75	54.5			N.D.				91.07				0.0131651	0.00495556	0.0345032			82.08			0.614893
P0AAE0	cycA	D-serine/D-alanine/glycine transporter	MVDQVKVVAD			X	0.281374					59.17	N.D.							52.3	0.856375	0.84418	0.867766				28.59	54.08	0.96249	0.847567	0.991626					83.14	N.D.
P0AAE2	proY	Proline-specific permease ProY	MESKNKLKRG						48.95				N.D.				49.47				0.040255				51.56				N.D.					29.49			N.D.
P0AAH0	pstB	Phosphate import ATP-binding protein PstB	MSMVETAPSK								69.7		N.D.							30.75	N.D.						53.36		N.D.								N.D.
P0AAJ5	fdoH	Formate dehydrogenase-O iron-sulfur subunit	MAYQSQDIIR								50.17		N.D.						37.31	35.04	N.D.						50.87		N.D.							59.12	N.D.
P0AAN5	yaiA	Uncharacterized protein yaiA	MPTKPPYPRE								28.08		N.D.						27.16		N.D.
P0AAP3	frmR	Transcriptional repressor FrmR	MPSTPEEKKK								58.87		0.000536142						56.81		N.D.								N.D.						45.79		N.D.
P0AAQ2	yajD	Uncharacterized protein yajD	MAIIPKNYAR								27.56		N.D.						29.18		N.D.
P0AAQ6	ybaA	Uncharacterized protein ybaA	MKYVDGFVVA						59.55				N.D.				32.97				N.D.
P0AAS0	ylaC	Inner membrane protein ylaC	MTEIQRLLTE						31.9				N.D.								N.D.
P0AAT9	ybeL	Uncharacterized protein YbeL	MNKVAQYYRE						42.15				0.000256491	0.000214	0.000307415		42.38				0.0170083				38.59				N.D.				37.96				N.D.
P0AAU7	ybfE	Uncharacterized protein YbfE	MAKEQTDRTT																																30.75	38.46	N.D.
P0AAY6	ybjN	Uncharacterized protein YbjN	MTSLVVPGLD								37.8		N.D.														34.78		6.26929e-05
P0AAZ4	rarA	Replication-associated recombination protein A	MSNLSLDFSD																									61.41	N.D.
P0AB20	hspQ	Heat shock protein HspQ	MIASKFGIGQ						94.2				0.0140097	0.00901319	0.0217153		91.09				0.0155943				53.82				0.000695002	0.000224183	0.00215248			89.73			N.D.
P0AB28	yceD	Uncharacterized protein YceD	MQKVKLPLTL						75.2				0.00520811	0.00268647	0.0100728		60.18				N.D.				37.11				0.00110668				58.23				N.D.
P0AB43	ycgL	Protein YcgL	MFCVIYRSSK						38.75				N.D.				45.67				0.00041704	9.11067e-05	0.00190678
P0AB52	ychN	Protein ychN	MQKIVIVANG						38.72				N.D.				59.69				N.D.				28.2				N.D.
P0AB55	yciI	Protein YciI	MLYVIYAQDK						72.79				N.D.				66.31				N.D.				45.81				N.D.
P0AB61	yciN	Protein YciN	MNKETQPIDR						76.77				0.0023399	0.00101668	0.00537603		67				0.0388923	0.0374853	0.0403498		46.02				0.00328032	0.00174575	0.00615554			62.15			0.0128876	0.00937226	0.017698
P0AB80	ilvE	Branched-chain-amino-acid aminotransferase	MTTKKADYIW								51.76		0.0126718	0.00696201	0.0229562				35.06		0.0349019	0.0250461	0.0484434				46.91		0.0155106								N.D.
P0AB83	nth	Endonuclease III	MNKAKRLEIL						39.21				N.D.																N.D.				36.4				N.D.
P0AB89	purB	Adenylosuccinate lyase	MELSSLTAVS						59.89				0.00316813	0.00192638	0.00520613		69.4				0.00954359	0.00154947	0.0564497		42.22				0.0106403	0.00690592	0.0163607		36.83				N.D.
P0AB91	aroG	Phospho-2-dehydro-3-deoxyheptonate aldolase, Phe-sensitive	MNYQNDDLRI						61.81				0.000369456	0.000195196	0.000699178		57.13				0.000118793	4.38064e-06	0.00321178		68.7				0.000466953	0.000116331	0.00187238		46.14	32			N.D.
P0ABA4	atpH	ATP synthase subunit delta	MSEFITVARP								62.59		N.D.						68.44	52.1	0.536598	0.51505	0.55801				56.99		0.00117641	4.92895e-05	0.0273722				43.19		N.D.
P0ABA6	atpG	ATP synthase gamma chain	MAGAKEIRSK								44.48		N.D.						44.35		N.D.														44.35		N.D.
P0ABB0	atpA	ATP synthase subunit alpha	MQLNSTEISE	X					52.43				N.D.				55.58				0.00549755	0.00371369	0.00813128		84.13				0.00112784	3.48975e-05	0.035244		83.59	61.95			N.D.
P0ABB4	atpD	ATP synthase subunit beta	MATGKIVQVI								63.21		N.D.						51.31		N.D.						28.92		0.00383532	0.0023014	0.00638509				33.27		N.D.
P0ABB8	mgtA	Magnesium-transporting ATPase, P-type 1	MFKEIFTRLI	X					45.05				N.D.				47.93				0.00979005								N.D.
P0ABC7	hflK	Modulator of FtsH protease HflK	MAWNQPGNNG								40.18		N.D.																								N.D.
P0ABE5	cybB	Cytochrome b561	MENKYSRLQI													35.72					N.D.
P0ABH0	ftsA	Cell division protein FtsA	MIKATDRKLV						37.75				0.00244605				51.92				0.00054099	0.000203608	0.00143661		41.69				N.D.				51.08				0.246694
P0ABI4	corA	Magnesium transport protein CorA	MLSAFQLENN						71.07				N.D.				60.58				N.D.				56.42				N.D.
P0ABJ9	cydA	Cytochrome d ubiquinol oxidase subunit 1	MLDIVELSRL	X				71.33					N.D.			58.46					N.D.			74.4					N.D.			57.14					N.D.
P0ABK5	cysK	Cysteine synthase A	MSKIFEDNSL			X	N.D.				89.7		0.00552226	0.00412085	0.00739671					79.94	N.D.						63.28		0.00854191	0.00552803	0.0131772				86.07		N.D.
P0ABN1	dgkA	Diacylglycerol kinase	MANNTTGFTR								25.84		N.D.						41.8		N.D.															45.63	N.D.
P0ABP8	deoD	Purine nucleoside phosphorylase DeoD-type	MATPHINAEM								81.9		N.D.						73.95	37.58	N.D.						51.83		N.D.
P0ABQ4	folA	Dihydrofolate reductase	MISLIAALAV						58.51				N.D.				59.18				N.D.				58.87				4.08063e-05	1.86211e-06	0.000893501		27.48				N.D.
P0ABT2	dps	DNA protection during starvation protein	MSTAKLVKSK								62.92		N.D.							59.89	N.D.						81.72		N.D.						87.4		N.D.
P0AC19	folX	D-erythro-7,8-dihydroneopterin triphosphate epimerase	MAQPAAIIRI								60.96		3.5848e-06	3.343e-06	3.84409e-06				55.38	31.13	3.17879e-08														54.16		0.0155813	0.0135957	0.0178517
P0AC41	sdhA	Succinate dehydrogenase flavoprotein subunit	MKLPVREFDA						41.84				0.000148652	1.57967e-05	0.0013973		43.87				8.21909e-05	2.80859e-06	0.00239986		39.45				2.93192e-05	2.41525e-06	0.000355805		43.44				0.00312736	0.00275273	0.00355279
P0AC44	sdhD	Succinate dehydrogenase hydrophobic membrane anchor subunit	MVSNASALGR						93.38		69.41		6.88202e-05	6.20196e-06	0.000763181		90.22		69.41	26.16	0.000454648	0.000406952	0.000507932		96.24				6.62364e-05	5.19257e-06	0.000844305			90.63		63.35	0.943845	0.921907	0.959888
P0AC47	frdB	Fumarate reductase iron-sulfur subunit	MAEMKNLKIE								68.11		N.D.							55.06	N.D.
P0AC51	zur	Zinc uptake regulation protein	MEKTTTQELL						50.23				N.D.				50.67				N.D.
P0AC53	zwf	Glucose-6-phosphate 1-dehydrogenase	MAVTQTAQAC								85.87		0.00744046	0.00734722	0.00753489				79.47		N.D.								N.D.						66.56	50.54	0.0399505	0.0310476	0.0512714
P0AC62	grxC	Glutaredoxin-3	MANVEIYTKE																																64.75		N.D.
P0AC69	grxD	Glutaredoxin-4	MSTTIEKIQR								47.4		0.000121748	6.81495e-06	0.00217079				49.45	46.59	0.492887	0.481571	0.504211				62.09		0.000333106	1.87188e-05	0.00589657				63.66	34.42	N.D.
P0AC84	gloB	Hydroxyacylglutathione hydrolase	MNLNSIPAFD						43.2				N.D.				48.86				N.D.
P0ACA1	yibF	Uncharacterized GST-like protein yibF	MKLVGSYTSP						52.32				N.D.				60.11				N.D.												30.97				N.D.
P0ACA3	sspA	Stringent starvation protein A	MAVAANKRSV																50.8		N.D.						40.7		N.D.							58.16	N.D.
P0ACA7	gstB	Glutathione S-transferase GstB	MITLWGRNNS														31.06				N.D.												35.88				N.D.
P0ACB0	dnaB	Replicative DNA helicase	MAGNKPFNKQ								67.24		0.00351185	0.00115275	0.0106474					44.82	N.D.															34.56	N.D.
P0ACB4	hemG	Protoporphyrinogen IX dehydrogenase [menaquinone]	MKTLILFSTR						53.55				N.D.																N.D.
P0ACC7	glmU	Bifunctional protein GlmU	MLNNAMSVVI														38.78				N.D.				80.58				0.00438337	0.003775	0.00508928
P0ACD4	nifU	NifU-like protein	MAYSEKVIDH								86.54		N.D.							64.6	N.D.						57.25		N.D.							65.81	0.0833598	0.0800223	0.0868233
P0ACE3	hha	Hemolysin expression-modulating protein Hha	MSEKPLTKTD								65.87		0.0150408	0.00966741	0.0233306					69.29	0.00219002						47.8		N.D.								N.D.
P0ACE7	hinT	HIT-like protein hinT	MAEETIFSKI								60.58		0.00125452	0.00110251	0.00142745				35.01	59.61	0.61074						55.63		0.00135303	0.000615024	0.002974					67.9	0.0220527	0.0213146	0.0228157
P0ACF4	hupB	DNA-binding protein HU-beta	MNKSQLIDKI	X					85.01				0.000973523	8.00038e-06	0.1061	54.36	86.53				0.00729589	0.00174468	0.0299794		80.58				0.00491501	0.00138225	0.0173203	48.91	89.91				0.0148055	0.00840868	0.0259415
P0ACF8	hns	DNA-binding protein H-NS	MSEALKILNN	X		X	0.000843913		66.58		76.52		0.00434268	0.00326162	0.00577998	65.76	63.62		64.34	72.13	0.00833579				55.84		76.35		N.D.				53.39		79	29.33	0.0250121	0.012382	0.0498747
P0ACG1	stpA	DNA-binding protein StpA	MSVMLQSLNN			X	0.00560683												70.35		N.D.						69.05		N.D.						83.26		N.D.
P0ACG8	hslR	Heat shock protein 15	MKEKPAVEVR						51.39				N.D.				46.4				N.D.				56.72				0.011295				56.61				N.D.
P0ACI0	rob	Right origin-binding protein	MDQAGIIRDL						52.47				0.000325184												63.72				N.D.				39.1				0.00582222	0.00474678	0.00713955
P0ACI6	asnC	Regulatory protein AsnC	MENYLIDNLD						51.98				N.D.				50.61				N.D.				44.12				N.D.
P0ACJ0	lrp	Leucine-responsive regulatory protein	MVDSKKRPGK										0.010998	0.0101052	0.0119687						0.303082														37.95		N.D.
P0ACK2	agaR	Putative aga operon transcriptional repressor	MSNTDASGEK																																	63.33	N.D.
P0ACL2	exuR	Exu regulon transcriptional regulator	MEITEPRRLY						29.65				N.D.												39.18				N.D.					33.84			N.D.
P0ACL9	pdhR	Pyruvate dehydrogenase complex repressor	MAYSKIRQPK																																	33.36	N.D.
P0ACM2	ydfH	Uncharacterized HTH-type transcriptional regulator YdfH	MTVETQLNPT																48.52		0.117148															72.46	N.D.
P0ACP1	cra	Catabolite repressor/activator	MKLDEIARLA						58.07				0.00136977	0.00102507	0.00183018		53.76				0.00635734				63.07				0.0032049	0.00129085	0.00793451		54.68	38.56			N.D.
P0ACP7	purR	HTH-type transcriptional repressor PurR	MATIKDVAKR								56.56		0.00348132	0.00196273	0.0061676				58.31		0.236835						55.45		0.00184843	0.000254923	0.0132707				62.65		0.0164764	0.0100897	0.0267964
P0ACR9	mprA	Transcriptional repressor mprA	MDSSFTPIEQ																						73.45				N.D.
P0ACS7	rpiR	HTH-type transcriptional regulator RpiR	MSQSEFDSAL																	34.47	N.D.
P0ACT6	uidR	HTH-type transcriptional regulator UidR	MMDNMQTEAQ								48.94		0.0883703	0.0491154	0.153921					35.27	N.D.															68.85	N.D.
P0ACU2	rutR	HTH-type transcriptional regulator RutR	MTQGAVKTTG								60.87		N.D.						52.51		N.D.															59.17	N.D.
P0ACY1	ydjA	Putative NAD(P)H nitroreductase ydjA	MDALELLINR						67.01				N.D.				69.84	68.82			N.D.				71.52				N.D.				58.94	86.64			N.D.
P0ACY9	yebG	Uncharacterized protein yebG	MAVEVKYVVI																51.57		N.D.						40.91		N.D.
P0ACZ4	evgA	Positive transcription regulator EvgA	MNAIIIDDHP						73.39				N.D.				74.18				N.D.				91.75				N.D.				63.57				N.D.
P0AD49	raiA	Ribosome-associated inhibitor A	MTMNITSKQM								50.18		N.D.						68.35		N.D.						30.84		N.D.						60.81	54.63	N.D.
P0AD65	mrdA	Penicillin-binding protein 2	MKLQNSFRDY														52.89				N.D.
P0ADE8	ygfZ	tRNA-modifying protein YgfZ	MAFTPFPPRQ								43.41		N.D.						43.59		N.D.						39.56		N.D.							44.42	N.D.
P0ADF6	edd	Phosphogluconate dehydratase	MNPQLLRVTN																						44.6				N.D.
P0ADG4	suhB	Inositol-1-monophosphatase	MHPMLNIAVR						39.61				N.D.				41.82				9.94412e-05								N.D.								N.D.
P0ADK8	yibL	Uncharacterized protein YibL	MKEVEKNEIK						64.02				N.D.				57.82				N.D.				70.21				N.D.				62.51	37.2			N.D.
P0ADN2	yifE	UPF0438 protein YifE	MAESFTTTNR								61.56		N.D.							61.52	N.D.						30.56		N.D.							63.41	N.D.
P0ADS2	zapA	Cell division protein ZapA	MSAQPVDIQI								59.44		N.D.							57.85	N.D.						59.1		N.D.							59.38	N.D.
P0ADU2	ygiN	Probable quinol monooxygenase YgiN	MLTVIAEIRT						79.84				0.000907282	0.00033359	0.00246515		83.79				0.00067059				78.02				0.000262351	1.86606e-05	0.00367672		57.34				N.D.
P0ADV5	yhbW	Uncharacterized protein YhbW	MTDKTIAFSL								57.57		0.00313175	0.0012855	0.00760938					51.65	0.988951	0.973613	0.995416						N.D.								N.D.
P0ADY3	rplN	50S ribosomal protein L14	MIQEQTMLNV	X	X		0.00348664		75.48				N.D.				58.42				N.D.			47.95	97.51		37.34		N.D.				91.69	55.23			N.D.
P0ADZ4	rpsO	30S ribosomal protein S15	MSLSTEATAK			X	0.00550008				90.95		N.D.						79.68		N.D.						72.3		0.00192673	0.00124486	0.00298099				84.3	26.57	N.D.
P0AE01	trmJ	-O-)-methyltransferase TrmJ	MLQNIRIVLV						41.78				0.000460277				40.73				N.D.												38.08				N.D.
P0AE08	ahpC	Alkyl hydroperoxide reductase subunit C	MSLINTKIKP										0.00520473	0.00295716	0.00914487						0.064864	0.0552606	0.0760021				41.07		0.00246516	0.000259262	0.0230076						N.D.
P0AE12	amn	AMP nucleosidase	MNNKGSGLTP														33.19				N.D.
P0AE18	map	Methionine aminopeptidase	MAISIKTPED								75.4		0.00394488	0.000494695	0.0307184				68.19		0.0132038	0.00292771	0.0574698				78.23		0.00470088	0.00120955	0.0180874				64.53		0.255288	0.237511	0.273918
P0AE37	astA	Arginine N-succinyltransferase	MMVIRPVERS						34.89				N.D.				29.09				N.D.
P0AE52	bcp	Putative peroxiredoxin bcp	MNPLKAGDIA	X					33.54				N.D.				40.04				N.D.				29.86				0.0124108	0.0060244	0.0253944		71.85				N.D.
P0AE88	cpxR	Transcriptional regulatory protein CpxR	MNKILLVDDD																						31.95				N.D.
P0AEB0	cysW	Sulfate transport system permease protein CysW	MAEVTQLKRY			X	N.D.				49.94	47.62	0.549453							56.67	N.D.								N.D.
P0AED7	dapE	Succinyl-diaminopimelate desuccinylase	MSCPVIELTQ								50.19		N.D.							63.16	N.D.														66.86		N.D.
P0AEF0	dnaC	DNA replication protein dnaC	MKNVGDLMQR						54.61				9.03195e-07																N.D.
P0AEH5	elaB	Protein ElaB	MSNQFGDTRI			X	0.112606						0.00243007								N.D.														31.8		N.D.
P0AEI4	rimO	Ribosomal protein S12 methylthiotransferase RimO	MSKVTPQPKI																		N.D.						32.42		N.D.
P0AEK2	fabG	3-oxoacyl-[acyl-carrier-protein] reductase FabG	MNFEGKIALV						97.41				N.D.				99.54				N.D.				84.25				0.00361548	0.00262415	0.00497943		93.56				N.D.
P0AEK4	fabI	Enoyl-[acyl-carrier-protein] reductase [NADH] FabI	MGFLSGKRIL								52.72		N.D.				47.94		53.13		N.D.						43.46		N.D.						46.56		N.D.
P0AEN1	fre	NAD(P)H-flavin reductase	MTTLSCKVTS								51.99		N.D.						40.33		N.D.														77.54		N.D.
P0AEP1	galP	Galactose-proton symporter	MPDAKKQGRS																53.26		N.D.														58.43		N.D.
P0AEP3	galU	UTP--glucose-1-phosphate uridylyltransferase	MAAINTKVKK								60.68		0.00786633	0.00321249	0.0191326				54.45		0.368637	0.350721	0.386923				51.61		0.0116826	0.0085047	0.0160287				59.15	49.65	0.0285589	0.0257041	0.0317204
P0AEP9	glcD	Glycolate oxidase subunit glcD	MSILYEERLD																																	33.2	N.D.
P0AES6	gyrB	DNA gyrase subunit B	MSNSYDSSSI								65.68		N.D.							60.54	N.D.						57.22		N.D.							67.33	N.D.
P0AET8	hdhA	7-alpha-hydroxysteroid dehydrogenase	MFNSDNLRLD						48.52				N.D.				44.28				N.D.				34.34				N.D.
P0AEW4	cpdA	-cyclic adenosine monophosphate phosphodiesterase CpdA	MESLLTLPLA						76.18				N.D.				82.88				0.000760298								0.000654752				41.79				N.D.
P0AEW6	gsk	Inosine-guanosine kinase	MKFPGKRKSK						40.83				N.D.				40.52				N.D.
P0AEX3	kgtP	Alpha-ketoglutarate permease	MAESTVTADS			X	0.0433488					40.1	0.680971	0.663254	0.698179					49.97	N.D.						73.68	59.19	0.546337							67.82	N.D.
P0AEY8	mdfA	Multidrug transporter MdfA	MQNKLASGAR						33.38				N.D.
P0AEZ9	moaB	Molybdenum cofactor biosynthesis protein B	MSQVSTEFIP								41.45		0.0182879	0.0164345	0.020346					52.24	N.D.						31.29		0.0339707	0.0210852	0.0542941					67.38	N.D.
P0AF08	mrp	Protein mrp	MNEQSQAKSP						81.72		75.42		0.0110428	0.00508942	0.0237938		73.96		75.02		0.0316483	0.0303892	0.0329579		65.99		54.02		0.00391551	0.000710042	0.0212837			72.96			0.0165284	0.0141604	0.0192847
P0AF12	mtnN	-methylthioadenosine/S-adenosylhomocysteine nucleosidase	MKIGIIGAME										0.000668381	7.46142e-05	0.00595909										84.92				N.D.
P0AF18	nagA	N-acetylglucosamine-6-phosphate deacetylase	MYALTQGRIF						49.54				N.D.				48.1				4.00352e-05				36				0.000330963				47.27				0.0724331
P0AF20	nagC	N-acetylglucosamine repressor	MTPGGQAQIG						78.81				N.D.
P0AF28	narL	Nitrate/nitrite response regulator protein NarL	MSNQEPATIL								85.27		N.D.							72.3	N.D.														26.45	60.94	N.D.
P0AF54	yjcH	Inner membrane protein yjcH	MNGTIYQRIE						59.02				N.D.				68.81				0.000404706
P0AF63	nsrR	HTH-type transcriptional repressor NsrR	MQLTSFTDYG						61.95				N.D.				67.66				N.D.
P0AF90	rraB	Regulator of ribonuclease activity B	MANPEQLEEQ								53.96		N.D.						51.35		N.D.						68.38		N.D.							68.2	N.D.
P0AFC7	nuoB	NADH-quinone oxidoreductase subunit B	MDYTLTRIDP						50.91				1.35809e-05	4.17803e-06	4.41444e-05		51.89	30.81			0.0761606	0.0610189	0.0946809		44.41				1.03207e-05	2.78426e-06	3.82563e-05		41.09	29.01			0.0330803
P0AFD1	nuoE	NADH-quinone oxidoreductase subunit E	MHENQQPQTE						69.74				0.0370878	0.0139503	0.0949066		68.43				N.D.				62.32				N.D.					74.21			N.D.
P0AFD6	nuoI	NADH-quinone oxidoreductase subunit I	MTLKELLVGF						96.49				N.D.				96.06				N.D.				80.88		70.04		N.D.
P0AFF6	nusA	Transcription elongation protein NusA	MNKEILAVVE	X					74.45				0.0019969	5.54447e-05	0.0673422	48.38	75.65				0.00846758	0.00519481	0.0137737		35.49				0.00262119	0.000388034	0.0174816		55.72				0.0289229	0.0137243	0.0599298
P0AFG0	nusG	Transcription antitermination protein NusG	MSEAPKKRWY																	35.39	N.D.						29.04		N.D.						31.53	36.42	N.D.
P0AFG6	sucB	Dihydrolipoyllysine-residue succinyltransferase component of 2-oxoglutarate dehydrogenase complex	MSSVDILVPD			X	0.0174415				38.75		N.D.							42.56	N.D.
P0AFG8	aceE	Pyruvate dehydrogenase E1 component	MSERFPNDVD			X	0.0477372				55.93		N.D.							56.21	N.D.						29.38		N.D.
P0AFH6	oppC	Oligopeptide transport system permease protein OppC	MMLSKKNSET																						74.82				N.D.
P0AFN2	pspC	Phage shock protein C	MAGINLNKKL								71.59		N.D.						62.78	58.92	N.D.															56.88	N.D.
P0AFR4	yciO	Uncharacterized protein yciO	MSQFFYIHPD								64.98		N.D.						64.42		N.D.						29.97		N.D.						35.79		N.D.
P0AFS3	folM	Dihydrofolate reductase folM	MGKTQPLPIL								73.29		N.D.
P0AFU8	ribC	Riboflavin synthase	MFTGIVQGTA						63.23				N.D.				62.52				N.D.				43.88				N.D.
P0AFW4	rnk	Regulator of nucleoside diphosphate kinase	MSRPTIIIND								50.82		N.D.							39.12	N.D.								N.D.						59.08		N.D.
P0AFX0	hpf	Ribosome hibernation promoting factor	MQLNITGNNV										N.D.								N.D.				99.35				0.00904824	0.00667559	0.0122538						N.D.
P0AFX4	rsd	Regulator of sigma D	MLNQLDNLTE						69.84				0.158187	0.150022	0.16671		69.76				1.23268e-06	2.29002e-10	0.00659158		46.16				N.D.					56.76			N.D.
P0AFZ3	sspB	Stringent starvation protein B	MDLSQLTPRR						56.34				N.D.																					43.71			N.D.
P0AG00	wzzE	Lipopolysaccharide biosynthesis protein WzzE	MTQPMPGKPA								43.85		N.D.						54.33		N.D.
P0AG07	rpe	Ribulose-phosphate 3-epimerase	MKQYLIAPSI						58.31				N.D.				53.8				N.D.				33.09				N.D.
P0AG27	yibN	Uncharacterized protein yibN	MQEIMQFVGR	X				54.96					N.D.			64.03					0.130445	0.116921	0.145277	66.42					N.D.
P0AG30	rho	Transcription termination factor Rho	MNLTELKNTP																						45.13				N.D.
P0AG48	rplU	50S ribosomal protein L21	MYAVFQSGGK	X	X		0.00272977		81.98				N.D.				67.05				N.D.												59.01				N.D.
P0AG51	rpmD	50S ribosomal protein L30	MAKTIKITQT	X							72.9		N.D.						65.21		N.D.						75.24		N.D.						68.63		N.D.
P0AG59	rpsN	30S ribosomal protein S14	MAKQSMKARE								65.24		N.D.						49.54		N.D.						50.61		N.D.						58.25		N.D.
P0AG63	rpsQ	30S ribosomal protein S17	MTDKIRTLQG																										N.D.				40.06				N.D.
P0AG67	rpsA	30S ribosomal protein S1	MTESFAQLFE	X	X		N.D.		48.46		67.28		0.0173543								N.D.				29.65		87.62		0.0310918	0.0237336	0.0406365						N.D.
P0AG86	secB	Protein-export protein SecB	MSEQNNTEMT			X	0.981473					89.79	N.D.							89.98	N.D.							76.4	N.D.							90.74	N.D.
P0AG93	secF	Protein translocase subunit SecF	MAQEYTVEQL								65.34		N.D.						58.34		N.D.
P0AG96	secE	Preprotein translocase subunit SecE	MSANTEAQGS																	61.02	N.D.						46.98		0.0673573
P0AGA2	secY	Protein translocase subunit SecY	MAKQPGLDFQ																	46.38	N.D.
P0AGB6	rpoE	RNA polymerase sigma-E factor	MSEQLTDQVL								56.33		N.D.							69.39	N.D.						53.22		N.D.						42.38		N.D.
P0AGD7	ffh	Signal recognition particle protein	MFDNLTDRLS						66.04				0.000143962	5.83502e-05	0.000355139										36.8				N.D.					30.96			N.D.
P0AGE6	yieF	Uncharacterized protein YieF	MSEKLQVVTL								86.44		0.000979067	0.00028162	0.00339791				79.86	99.02	0.506241	0.492179	0.520294				84.08		0.000919865	0.000360149	0.00234741				86.09		N.D.
P0AGE9	sucD	Succinyl-CoA ligase [ADP-forming] subunit alpha	MSILIDKNTK										0.000314501	6.88475e-05	0.0014354														5.51339e-06	1.54035e-06	1.97339e-05				36.63		N.D.
P0AGF2	ygdK	Uncharacterized SufE-like protein YgdK	MTNPQFAGHP								43.71		N.D.						75.21		N.D.						25.64		N.D.
P0AGJ9	tyrS	Tyrosine--tRNA ligase	MASSNLIKQL	X							69.23		N.D.						69.72		N.D.						70.6		N.D.						68.11		N.D.
P0AGL2	tdcF	Putative reactive intermediate deaminase TdcF	MKKIIETQRA						49.24				N.D.				37.17				N.D.
P0C018	rplR	50S ribosomal protein L18	MDKKSARIRR						58.02				5.35677e-05	2.45699e-06	0.00116665		52.04				N.D.				45.45				0.000172368	1.56911e-05	0.00189053		54.53		40.94		0.00303961	0.00129536	0.00711584
P0C037	yaiE	UPF0345 protein YaiE	MLQSNEYFSG						51.54				N.D.
P0C093	slmA	Nucleoid occlusion factor SlmA	MAEKQTAKRN																																	46.49	0.0119597	0.00917982	0.0155682
P0C0L9	iscX	Protein IscX	MGLKWTDSRE																46.82		N.D.						38.3		N.D.
P0C8J6	gatY	D-tagatose-1,6-bisphosphate aldolase subunit GatY	MYVVSTKQML																						80.95				0.00504132				88.42	28.28	88.19		N.D.
P0C8J8	gatZ	D-tagatose-1,6-bisphosphate aldolase subunit GatZ	MKTLIARHKA	X	X		0.00140625		61.47				2.84643e-05	8.79225e-07	0.000920718		54.94				N.D.				62.04				0.000401255	9.4555e-05	0.00170108		57.52	28.92			0.0890329	0.0789233	0.100296
P0CE47	tufA	Elongation factor Tu 1	MSKEKFERTK			X	N.D.	25.96			30.43	43.54	0.99997	0.999904	0.99999					47.2	0.99995	0.999839	0.999984					47.03	N.D.						36.34	37.31	N.D.
P0CE48	tufB	Elongation factor Tu 2	MSKEKFERTK			X	N.D.						N.D.								N.D.						40.77	45.16	0.99961	0.896736	0.999999	31.62			34.37	41.85	0.999957	0.999681	0.999994
P0CF66	insE1	Transposase insE for insertion sequence IS3A	MTKTVSTSKK																								32.77		N.D.
P10121	ftsY	Signal recognition particle receptor FtsY	MAKEKKRGFF																30.11		N.D.															34.89	0.205832
P10371	hisA	1-(5-phosphoribosyl)-5-[(5-phosphoribosylamino)methylideneamino] imidazole-4-carboxamide isomerase	MIIPALDLID						91.92				2.72138e-05	2.80779e-06	0.000263707		90.77				9.63406e-05	2.51218e-06	0.0036817		88.63				0.000312174	5.76782e-05	0.0016877		95.27				0.629333
P10408	secA	Protein translocase subunit SecA	MLIKLLTKVF	X					64.57				N.D.				74.72				0.0120534	0.00986051	0.0147266		39.68				0.00687276	0.00486786	0.00969537						N.D.
P11557	damX	Protein damX	MDEFKPEDEL	X					34.76				0.0108183	0.00840937	0.0139077			43.57			0.999414	0.995712	0.99992						N.D.								N.D.
P11875	argS	Arginine--tRNA ligase	MNIQALLSEK						76.17				0.00211468	0.000772117	0.00577822		94.45				0.00119529	0.000667101	0.0021408		75.22				0.00229636	0.00121415	0.00433897		79.56				0.0058261
P12008	aroC	Chorismate synthase	MAGNTIGQLF								63.94		N.D.						66.18		N.D.						42.07		N.D.						52.73		N.D.
P12282	moeB	Molybdopterin-synthase adenylyltransferase	MAELSDQEML								70.32		N.D.						36.54		N.D.						52.64		N.D.							47.37	N.D.
P12994	ybhB	UPF0098 protein YbhB	MKLISNDLRD						58.7				N.D.				62.29				N.D.				74.48				N.D.				62.14				N.D.
P13009	metH	Methionine synthase	MSSKVEQLRA								45.68		5.55599e-05							56.69	0.998387						45.18		0.000476271	0.000197326	0.00114909				45.6		0.0205834
P13016	ampD	1,6-anhydro-N-acetylmuramyl-L-alanine amidase AmpD	MLLEQGWLVG						91.08				N.D.				90.41				N.D.				38.81				N.D.				63.58	82.97			N.D.
P13035	glpD	Aerobic glycerol-3-phosphate dehydrogenase	METKDLIVIG														61.56				N.D.				32.97				N.D.								N.D.
P15038	helD	Helicase IV	MELKATTLGK																						35.86				N.D.					72			N.D.
P15042	ligA	DNA ligase	MESIEQQLTE						79.16				N.D.				80.69				0.010069				36.64				N.D.				57.35				N.D.
P15254	purL	Phosphoribosylformylglycinamidine synthase	MMEILRGSPA														32.4				N.D.
P15286	flk	Flagellar regulator flk	MIQPISGPPP																27.05		N.D.
P15640	purD	Phosphoribosylamine--glycine ligase	MKVLVIGNGG						68.06				1.82354e-06				76.72				0.00767205				34.19				N.D.
P15993	aroP	Aromatic amino acid transport protein AroP	MMEGQQHGEQ								45.15		N.D.						56.08		N.D.
P16528	iclR	Acetate operon repressor	MVAPIPAKRG								35.07		N.D.														30.21		0.00532108	0.00106736	0.0260843					45.2	N.D.
P16676	cysA	Sulfate/thiosulfate import ATP-binding protein CysA	MSIEIANIKK								55.66		0.0231261	0.0110786	0.0476436				55.37	78.88	N.D.															30.14	N.D.
P16681	phnB	Protein phnB	MPLSPYLSFA								39.58		N.D.
P16701	cysU	Sulfate transport system permease protein CysT	MFAVSSRRVL														31.28				N.D.
P16703	cysM	Cysteine synthase B	MSTLEQTIGN								58.53		0.00524806	0.00231294	0.0118635					55.01	0.791243	0.754764	0.823564				73.8		0.0146056	0.0130399	0.0163561				72.8		0.0141344
P17115	gutQ	Arabinose 5-phosphate isomerase GutQ	MSEALLNAGR								65.62		1.64046e-05	2.14457e-06	0.000125472				45.85	79.92	0.660669	0.660646	0.660691				64.62		N.D.						48.41		N.D.
P17169	glmS	Glucosamine--fructose-6-phosphate aminotransferase [isomerizing]	MCGIVGAIAQ																65.38		N.D.						73.75		N.D.						68.77		N.D.
P17846	cysI	Sulfite reductase [NADPH] hemoprotein beta-component	MSEKHPGPLV								79.58		0.0137028	0.00725159	0.0257445					92.92	0.998556	0.982078	0.999885				56.76		N.D.						75.69		N.D.
P17854	cysH	Phosphoadenosine phosphosulfate reductase	MSKLDLNALN								45.06		0.00718131	0.00371155	0.0138497				43.77		N.D.
P17952	murC	UDP-N-acetylmuramate--L-alanine ligase	MNTQQLAKLR						55.7				N.D.				41.54	61.51			0.862796								0.00956624	0.00452409	0.0201144			41.77			N.D.
P18335	argD	Acetylornithine/succinyldiaminopimelate aminotransferase	MAIEQTAITR								64.43		8.80324e-05	2.65029e-06	0.00291607				70.4	34.55	0.135742	0.124595	0.147719				72.51		0.00653266	0.00322491	0.0131882				51.2	60.95	N.D.
P18473	trbC	Periplasmic protein trbC	MKLSMKSLAA													27.38					N.D.
P18843	nadE	NH(3)-dependent NAD(+) synthetase	MTLQQQIIKA								56.55		N.D.				39.14		45.29		N.D.				45.19				0.0169995	0.00509561	0.0551701		53.76		72.93		N.D.
P19319	narZ	Respiratory nitrate reductase 2 alpha chain	MSKLLDRFRY								34.14		N.D.																N.D.
P19636	eutC	Ethanolamine ammonia-lyase light chain	MDQKQIEEIV						50.77				N.D.
P19934	tolA	Protein tolA	MSKATEQNDK																	56.49	N.D.						76.85		N.D.
P20083	parE	DNA topoisomerase 4 subunit B	MTQTYNADAI																26.32		N.D.								N.D.
P20966	fruA	PTS system fructose-specific EIIBC component	MKTLLIIDAN																						94.33				N.D.
P21151	fadA	3-ketoacyl-CoA thiolase	MEQVVIVDAI						82.81				N.D.				85.79				N.D.				78.62				N.D.				65.65	58.42			N.D.
P21165	pepQ	Xaa-Pro dipeptidase	MESLASLYKN						64.89				N.D.				80.91				N.D.				45.47				N.D.				45.38				N.D.
P21170	speA	Biosynthetic arginine decarboxylase	MSDDMSMGLP			X	0.176704					74.47	0.999755	0.997571	0.999975					67.06	0.999949							56.7	N.D.							76.7	N.D.
P21365	yciC	UPF0259 membrane protein YciC	MSITAQSVYR								47.14		N.D.						50.43		N.D.						49.55		0.00158733
P21367	ycaC	Uncharacterized protein ycaC	MTKPYVRLDK								34.8		5.03196e-05	3.44745e-06	0.000734005						N.D.														28.79		N.D.
P21499	rnr	Ribonuclease R	MSQDPFQERE			X	N.D.				44.65		N.D.								N.D.								N.D.							38.36	N.D.
P21888	cysS	Cysteine--tRNA ligase	MLKIFNTLTR						64.97				N.D.				64.21		35.74		N.D.				68.41				N.D.				68.93				N.D.
P21893	recJ	Single-stranded-DNA-specific exonuclease recJ	MKQQIQLRRR						37.88				N.D.				38				N.D.
P22255	cysQ	-bisphosphate nucleotidase CysQ	MLDQVCQLAR						65.19				0.00418484	0.00194909	0.00896212		56.55				N.D.												47.61				N.D.
P22333	add	Adenosine deaminase	MIDTTLPLTD						60.15				N.D.				66.6				N.D.				27.03				N.D.				73.98				N.D.
P22634	murI	Glutamate racemase	MATKLQDGNT																	43.54	N.D.															34.28	N.D.
P22939	ispA	Farnesyl diphosphate synthase	MDFPQQLEAC						80.8				N.D.				76.32				N.D.
P23256	malY	Protein MalY	MFDFSKVVDR						46.59				N.D.				56.28				0.000116023
P23538	ppsA	Phosphoenolpyruvate synthase	MSNNGSSPLV								71.55		0.00260003	0.0014059	0.00480355					66.48	0.996	0.988824	0.998575						N.D.								N.D.
P23721	serC	Phosphoserine aminotransferase	MAQIFNFSSG			X	N.D.				42.82		N.D.						49.15		N.D.						82.01	32.39	N.D.
P23843	oppA	Periplasmic oligopeptide-binding protein	MTNITKRSLV										0.000991969	6.15338e-05	0.0157694														0.00194626	0.00100159	0.00377855					30.72	N.D.
P23893	hemL	Glutamate-1-semialdehyde 2,1-aminomutase	MSKSENLYSA								60.96		0.00017992	3.80784e-05	0.000849674				63.36	63.62	0.441203	0.439111	0.443299				67.59		0.00101846	0.000115494	0.00891816				63.08		0.101386	0.0900433	0.113979
P23908	argE	Acetylornithine deacetylase	MKNKLPPFIE						62.8				N.D.				64.32				N.D.				52.92				N.D.
P23930	lnt	Apolipoprotein N-acyltransferase	MAFASLIERQ																								45.95		N.D.
P24182	accC	Biotin carboxylase	MLDKIVIANR	X					68.14				0.00424996	0.00260859	0.00691695		59.82				0.00161875	0.00018196	0.0142391		68.92		44.21		0.00634205	0.00245601	0.0162765		72.11				0.132005	0.11817	0.147188
P24186	folD	Bifunctional protein FolD	MAAKIIDGKT								99.56		0.00313316	0.00152054	0.00644499				95.35	58.17	0.0753852	0.0543087	0.103744				92.35		9.97714e-05	1.02676e-07	0.088397				99.45		0.030682	0.0180632	0.0516525
P24202	mrr	Mrr restriction system protein	MTVPTYDKFI																45.53		0.00210211
P24205	msbB	Lipid A biosynthesis (KDO)2-(lauroyl)-lipid IVA acyltransferase	METKKNNSEY						35.98				N.D.				29.23				N.D.
P24207	pheP	Phenylalanine-specific permease	MKNASTVSED														68.85				N.D.				47.14				N.D.
P24224	acpS	Holo-[acyl-carrier-protein] synthase	MAILGLGTDI								96.87		N.D.						110.74		N.D.						105.59		N.D.						86.08		N.D.
P24242	ascG	HTH-type transcriptional regulator AscG	MTTMLEVAKR										N.D.						58.34		N.D.
P24251	crl	Sigma factor-binding protein crl	MTLPSGHPKS						52.47		36.01		N.D.				55.28		46.16		N.D.
P25522	mnmE	tRNA modification GTPase MnmE	MSDNDTIVAQ								35.64		0.565903				32.72			39.91	0.14256						40.68		N.D.
P25524	codA	Cytosine deaminase	MSNNALQTII								74.75		3.90735e-05	1.99768e-06	0.000763732					74.72	0.999944						76.23		0.00199351	0.000509501	0.00776635				62.94		N.D.
P25531	yicR	UPF0758 protein yicR	MKNNSQLLMP														25.8				N.D.
P25536	yhdE	Maf-like protein YhdE	MTSLYLASGS								51.45		N.D.						53.38		N.D.						52.31		0.00159119								N.D.
P25539	ribD	Riboflavin biosynthesis protein RibD	MQDEYYMARA						56.25				N.D.				49.37				N.D.				42.04				N.D.
P25553	aldA	Lactaldehyde dehydrogenase	MSVPVQHPMY								64.71		0.000763897	4.24967e-05	0.0135653				46.59	36.96	0.270102						28.99		0.000169242	1.11403e-05	0.00256535				59.46		N.D.
P25665	metE	5-methyltetrahydropteroyltriglutamate--homocysteine methyltransferase	MTILNHTLGF			X	N.D.				61.77		N.D.						45.19		N.D.								N.D.								N.D.
P25737	lysP	Lysine-specific permease	MVSETKTTEA																32.91		N.D.						56.59		N.D.
P25738	msyB	Acidic protein msyB	MTMYATLEEA								98.28		0.00169214	0.000211573	0.0133947				87.52		N.D.						65.64		0.00355977	0.000907274	0.0138595				83.36		N.D.
P25888	rhlE	ATP-dependent RNA helicase rhlE	MSFDSLGLSP								66.02		0.00399294	0.00107572	0.0147049				37.32		N.D.						28.27		N.D.						36.71		N.D.
P26616	maeA	NAD-dependent malic enzyme	MEPKTKKQRS						53.08				0.00019711	2.38038e-05	0.00163012		48.9	45.6			0.43722	0.422878	0.451668		33.11				0.00398226	0.0022289	0.00710509		46.67				N.D.
P26646	yhdH	Putative quinone oxidoreductase YhdH	MQALLLEQQD		X		N.D.		50.12				N.D.				67.14				N.D.				91.83				0.00319634	0.0017735	0.00575411
P27248	gcvT	Aminomethyltransferase	MAQQTPLYEQ								81.63		0.00240846	0.00207377	0.00279702				78.45		0.0865196	0.0770581	0.0970208				54		0.000606179						78.41		0.00966198	0.00686089	0.013591
P27298	prlC	Oligopeptidase A	MTNPLLTPFE								33.78		N.D.								0.0171707								0.000124342	4.52131e-06	0.00340875				28.75		N.D.
P27303	emrA	Multidrug resistance protein A	MSANAETQTP			X	0.0438729					52.55	0.55704							66.21	N.D.
P27434	rodZ	Cytoskeleton protein rodZ	MNTEATHDQN						84.36		79.19		8.20988e-06	3.86976e-07	0.000174149		87.15		89.41	61.72	N.D.				69.46				N.D.					89.95			N.D.
P27837	yifK	Probable transport protein YifK	MADNKPELQR								44.55		0.0374705	0.031498	0.0445235					45.01	N.D.						41.46		N.D.
P29012	dadX	Alanine racemase, catabolic	MTRPIQASLD								61.6		0.00781617	0.00518773	0.0117606				58.28		N.D.						32.96		0.0110254						54.72		N.D.
P29013	ycgB	Uncharacterized protein ycgB	MATIDSMNKD								66.85	57.36	0.428065	0.406126	0.45029					63.14	0.999925	0.999917	0.999932													54.33	N.D.
P29217	yceH	UPF0502 protein YceH	MKYQLTALEA						73.81				N.D.				83.02				N.D.				73.16				N.D.				93.67				N.D.
P29680	hemE	Uroporphyrinogen decarboxylase	MTELKNDRYL						61.69		50.84		N.D.				61.74		48.97		N.D.												46.45		48.55		N.D.
P29745	pepT	Peptidase T	MDKLLERFLN						45.3				N.D.				41.56				N.D.				30.84				N.D.
P30014	rnt	Ribonuclease T	MSDNAQLTGL								72.69		N.D.																						28.1		N.D.
P30128	greB	Transcription elongation factor GreB	MKTPLVTREG						36.66				N.D.
P30850	rnb	Exoribonuclease 2	MFQDNPLLAQ	X	X		0.0155641		96.72				N.D.				89.88				0.0634059				76.11				0.123065								0.936579
P30863	dkgB	2,5-diketo-D-gluconic acid reductase B	MAIPAFGLGT								65.78		1.8024e-06	1.79609e-06	1.80873e-06				64.23		N.D.						73.38		0.00024884	9.02851e-06	0.00681502				72.16		0.00447907	0.000354443	0.0540085
P30870	glnE	Glutamate-ammonia-ligase adenylyltransferase	MKPLSSPLQQ						51.26				N.D.				54.57				N.D.
P31119	aas	Bifunctional protein aas	MLFSFFRNLC														42.36				N.D.
P31460	dgoR	Galactonate operon transcriptional repressor	MTLNKTDRIV																																35.85		N.D.
P31475	yieP	Uncharacterized HTH-type transcriptional regulator YieP	MPLSAQQLAA								66.88		N.D.						69.78		N.D.						63		N.D.
P31663	panC	Pantothenate synthetase	MLIIETLPLL						73.41				0.000179283	8.1155e-06	0.00394639		74.6				0.000875729	9.63064e-05	0.00791321		65.53				8.95206e-05	9.27065e-06	0.000863843		49.18				0.569455	0.565407	0.573493
P31801	chaA	Calcium/proton antiporter	MSNAQEAVKT								67.21		N.D.							51.69	N.D.															65.62	N.D.
P31808	yciK	Uncharacterized oxidoreductase yciK	MHYQPKQDLL						47.34				N.D.				53.26				N.D.				39.69				N.D.
P31979	nuoF	NADH-quinone oxidoreductase subunit F	MKNIIRTPET						31.78				N.D.				36.56				N.D.				42.65				N.D.				42.58				N.D.
P32056	gmm	GDP-mannose mannosyl hydrolase	MFLRQEDFAT																28.28		N.D.
P32132	typA	GTP-binding protein typA/BipA	MIEKLRNIAI						44.79				N.D.				41.66				N.D.				48.48				N.D.				41.47				0.0122637	0.00975254	0.0154113
P32144	yihW	Uncharacterized HTH-type transcriptional regulator YihW	MSLTELTGNP								74.21		N.D.							79.16	N.D.						51.79		0.0718424							65.59	N.D.
P32177	fdhD	Protein FdhD	MKKTQRKEIE																														42				N.D.
P32662	gph	Phosphoglycolate phosphatase	MNKFEDIRGV						61.54				N.D.				51.35				N.D.				47.53				N.D.				57.1				N.D.
P33195	gcvP	Glycine dehydrogenase [decarboxylating]	MTQTLSQLEN						44.51		94.16		N.D.				45.63		103.5		N.D.				69.7		82.75		N.D.						77.46	92	N.D.
P33221	purT	Phosphoribosylglycinamide formyltransferase 2	MTLLGTALRP								32.34		N.D.						38.91		N.D.
P33232	lldD	L-lactate dehydrogenase [cytochrome]	MIISAASDYR														79.47				N.D.				83.23				N.D.				90.51	64.83			N.D.
P33355	yehS	Uncharacterized protein yehS	MLSNDILRSV						44.12				N.D.				46.33				0.000307894				43.97				0.0119532				31.14				N.D.
P33358	mlrA	HTH-type transcriptional regulator MlrA	MALYTIGEVA								37.2		N.D.
P33599	nuoC	NADH-quinone oxidoreductase subunit C/D	MTDLTAQEPA			X	0.0993005				44.56		N.D.							69.89	N.D.						25.35	46.88	0.0539439	0.0507196	0.0573607					67.69	N.D.
P33898	gapC	Putative glyceraldehyde-3-phosphate dehydrogenase C	MSKVGINGFG								55.6		N.D.														46.15		N.D.
P33920	yejK	Nucleoid-associated protein YejK	MSLDINQIAL								85.17		N.D.						62.96		N.D.						48.41		N.D.								N.D.
P36672	treB	PTS system trehalose-specific EIIBC component	MMSKINQTDI										0.00281275	0.00247245	0.00319974		63.9				N.D.				63.97				N.D.
P36683	acnB	Aconitate hydratase 2	MLEEYRKHVA						30.94				N.D.				37.37				7.86995e-05	2.83828e-06	0.00217776						N.D.				40.81				N.D.
P36879	yadG	Uncharacterized ABC transporter ATP-binding protein YadG	MTIALELQQL								55.38		N.D.						51.7		N.D.
P36979	rlmN	Dual-specificity RNA methyltransferase RlmN	MSEQLVTPEN			X	N.D.																					26.53	N.D.
P37019	clcA	H(+)/Cl(-) exchange transporter ClcA	MKTDTPSLET						75.4				N.D.				99.26				N.D.				39.67				N.D.
P37095	pepB	Peptidase B	MTEAMKITLS								79.26		N.D.				34.6		92.46		N.D.				63.55		66.08		N.D.						61.64		N.D.
P37128	nudK	GDP-mannose pyrophosphatase nudK	MTQQITLIKD								26.13		N.D.																N.D.
P37330	glcB	Malate synthase G	MSQTITQSRL										N.D.							38.24	N.D.								N.D.						33.71	54.57	0.608563
P37353	menE	2-succinylbenzoate--CoA ligase	MIFSDWPWRH														33.57				N.D.
P37440	ucpA	Oxidoreductase UcpA	MGKLTGKTAL								79.82		N.D.						85.74		N.D.						39.62		N.D.						93.08		N.D.
P37613	yhhK	Uncharacterized protein YhhK	MKLTIIRLEK						44.26				0.000964212	0.000461737	0.00201239		43.41				0.00013319				51.54				N.D.				48.38				N.D.
P37666	ghrB	Glyoxylate/hydroxypyruvate reductase B	MKPSVILYKA						50.67				N.D.				49.36				N.D.
P37672	dlgD	2,3-diketo-L-gulonate reductase	MKVTFEQLKA																						27.8				N.D.
P37758	narU	Nitrite extrusion protein 2	MALQNEKNSR								51.09		0.00024552	0.000101237	0.000595311
P37759	rfbB	dTDP-glucose 4,6-dehydratase 1	MKILVTGGAG																						70.53				N.D.
P37765	rluB	Ribosomal large subunit pseudouridine synthase B	MSEKLQKVLA								47.04		0.00556478	0.00493165	0.00627867				50.45	46.81	N.D.						51.38		0.00103491	5.63504e-05	0.0186891				46.37		0.0028242	0.00137764	0.0057809
P38038	cysJ	Sulfite reductase [NADPH] flavoprotein alpha-component	MTTQVPPSAL																	27.27	N.D.						51.25		N.D.							51.97	N.D.
P38051	menF	Menaquinone-specific isochorismate synthase	MQSLTTALEN														66.48				N.D.				73.07				0.00419711
P38054	cusA	Cation efflux system protein CusA	MIEWIIRRSV														25.97				N.D.
P39160	uxuB	D-mannonate oxidoreductase	MTTIVDSNLP								50.61		N.D.						53.92		N.D.						55.5		N.D.							49.67	N.D.
P39173	yeaD	Putative glucose-6-phosphate 1-epimerase	MIKKIFALPV						65.62				0.00297919	0.000117744	0.0704784		57.36		35.66		0.0111736	0.00761474	0.0163685						0.000585915	1.10114e-05	0.0302679						N.D.
P39177	uspG	Universal stress protein G	MYKTIIMPVD						28.8				N.D.																								N.D.
P39199	prmB	50S ribosomal protein L3 glutamine methyltransferase	MDKIFVDEAV														41.3				N.D.				39.43				0.0431808								N.D.
P39286	rsgA	Putative ribosome biogenesis GTPase RsgA	MSKNKLSKGQ								63.2		0.00674035	0.00545083	0.00833237					56.68	N.D.						57.47		0.00832269	0.00317581	0.0216298				65.74		0.0932404
P39300	ulaG	Probable L-ascorbate-6-phosphate lactonase UlaG	MSKVKSITRE																								43.19		N.D.
P39337	yjgM	Uncharacterized N-acetyltransferase YjgM	MNNIAPQSPV						50.68				N.D.				50.92				N.D.				26.51		29.43		N.D.
P39342	yjgR	Uncharacterized protein yjgR	MSEPLLIART								48.78		N.D.						35.04	32.75	N.D.						29.7		N.D.
P39384	yjiM	Uncharacterized protein YjiM	MSLVTDLPAI																		N.D.						57.8		0.36163	0.360043	0.363221
P39406	rsmC	Ribosomal RNA small subunit methyltransferase C	MSAFTPASEV								65.64		0.00101251						34.94		N.D.						64.13		0.00248424	0.000630431	0.00973617				55.81		0.00319768	0.000552232	0.0182842
P40191	pdxK	Pyridoxine kinase	MSSLLLFNDK			X	0.133875				53.62	40.53	0.671534							71.38	0.999236							72.63	0.792722	0.787796	0.797563					57.48	0.970429
P40711	yaeJ	Peptidyl-tRNA hydrolase YaeJ	MIVISRHVAI																															29.76			N.D.
P41036	nanT	Putative sialic acid transporter	MSTTTQNIPW								29.9		N.D.																N.D.
P42593	fadH	2,4-dienoyl-CoA reductase [NADPH]	MSYPSLFAPL								57.78		0.000751512	0.000400469	0.00140984				61.31		0.111703	0.0982674	0.126716				40.48		0.00634449	0.00468689	0.00858327
P43329	hrpA	ATP-dependent RNA helicase hrpA	MTEQQKLTFT																	68.26	0.424385														56.52		N.D.
P45577	proQ	ProP effector	MENQPKLNSS						56.93				0.00804955	0.00298922	0.0214916		50.15	36.74			N.D.				35.26				N.D.								0.051458
P45578	luxS	S-ribosylhomocysteine lyase	MPLLDSFTVD								96.96		0.000866871	0.000857743	0.000876097				96.98		N.D.								N.D.						89.34		N.D.
P45771	yrdD	Uncharacterized protein YrdD	MAKSALFTVR																																	50.95	N.D.
P45799	nudE	ADP compounds hydrolase nudE	MSKSLQKPTI								61.85		N.D.							69.65	N.D.						50.55		N.D.
P46837	yhgF	Protein yhgF	MMNDSFCRII														34.71				N.D.												32.98				N.D.
P50456	mlc	Protein mlc	MVAENQPGHI																91.15		N.D.						47.5		N.D.
P51024	yaiL	Uncharacterized protein YaiL	MAKLTLQEQL																								74.01		0.0202237							38.11	0.757671
P52007	yecM	Protein yecM	MANWQSIDEL																47.25		0.0333889								N.D.
P52037	ygfF	Uncharacterized oxidoreductase YgfF	MAIALVTGGS								67.12		N.D.						71.06		N.D.						26.24		N.D.
P52067	fsr	Fosmidomycin resistance protein	MAMSEQPQPV																	60.76	N.D.						53.2		N.D.
P52074	glcF	Glycolate oxidase iron-sulfur subunit	MQTQLTEEMR						42.15				N.D.																					60.58			N.D.
P55135	rlmD	23S rRNA (uracil(1939)-C(5))-methyltransferase RlmD	MAQFYSAKRR																	49.09	N.D.								N.D.
P55734	ygaP	Inner membrane protein ygaP	MALTTISPHD																69.84		N.D.						62.85		0.0103828						55.23		N.D.
P55798	pphA	Serine/threonine-protein phosphatase 1	MKQPAPVYQR						26.65				N.D.
P60240	rapA	RNA polymerase-associated protein RapA	MPFTLGQRWI								45.73		0.0185746						57.19		2.94629e-05	3.1852e-06	0.000272472				40.11		N.D.						49.5		N.D.
P60293	mukF	Chromosome partition protein MukF	MSEFSQTVPE																		N.D.															25.27	N.D.
P60422	rplB	50S ribosomal protein L2	MAVVKCKPTS								35.12		0.00100725	0.000108685	0.00926595				57.18		0.00814131	0.00590401	0.0112169				44.98		0.00920464	0.00330513	0.0253666				66.65		0.0153577	0.0107578	0.0218809
P60438	rplC	50S ribosomal protein L3	MIGLVGKKVG	X	X		0.00519937		98.26		69.1		N.D.				99.14		66.76		N.D.				98.9		68.76		N.D.				99.19	35.91	68.63		N.D.
P60651	speB	Agmatinase	MSTLGHQYDN			X	N.D.				98.85		N.D.							55.78	N.D.														64.01	49.24	N.D.
P60716	lipA	Lipoyl synthase	MSKPIVMERG																	38.31	N.D.						40.53		N.D.						44.83		N.D.
P60723	rplD	50S ribosomal protein L4	MELVLKDAQS	X	X		0.00796983		88.73				N.D.												67.72				N.D.				73				N.D.
P60752	msbA	Lipid A export ATP-binding/permease protein MsbA	MHNDKDLSTW										N.D.				44				N.D.																N.D.
P60906	hisS	Histidine--tRNA ligase	MAKNIQAIRG								46.92		N.D.						49.89	32.4	N.D.						54.1		N.D.						52.37		N.D.
P61175	rplV	50S ribosomal protein L22	METIAKHRHA	X					54.82				0.00185786				51.62				N.D.
P61714	ribE	6,7-dimethyl-8-ribityllumazine synthase	MNIIEANVAT						91.49				0.000144347	2.57638e-06	0.00802477		90.96				0.000773196	0.000142861	0.00417311		46.09		60.62		0.00017117	9.19969e-06	0.00317575		82.75	73.17			0.503318	0.488839	0.517792
P61887	rmlA2	Glucose-1-phosphate thymidylyltransferase 2	MKGIILAGGS						90.98				N.D.				88.99		71.35		N.D.				66.66				N.D.						45.45		N.D.
P61949	fldA	Flavodoxin-1	MAITGIFFGS																								40.09		N.D.
P62623	ispH	4-hydroxy-3-methylbut-2-enyl diphosphate reductase	MQILLANPRG						60.4				1.46589e-05				74.21				7.91256e-05				79.56				0.000566676	0.000409054	0.000784987		74.17				N.D.
P62707	gpmA	2,3-bisphosphoglycerate-dependent phosphoglycerate mutase	MAVTKLVLVR								70.44		9.45738e-06	1.63572e-06	5.46786e-05				65.96		0.00042529						51.1		N.D.						66.33	51.13	0.0214184	0.0197553	0.0232181
P62768	yaeH	UPF0325 protein YaeH	MYDNLKSLGI						53.14				N.D.				65.51				N.D.
P63177	rlmB	-O-)-methyltransferase RlmB	MSEMIYGIHA	X		X	N.D.				94.97		1.53821e-06	1.07763e-06	2.19565e-06					85.74	0.703573						82.95		N.D.						84.07	46.99	N.D.
P63224	gmhA	Phosphoheptose isomerase	MYQDLIRNEL						51.74				2.48691e-05	1.07037e-06	0.000577507		45.81				0.00129593	0.000452884	0.00370247		57.87				9.91931e-06	1.42853e-06	6.88735e-05		37.45	25.39			0.0507502	0.0418947	0.0613577
P63228	gmhB	D,D-heptose 1,7-bisphosphate phosphatase	MAKSVPAIFL								56.64		N.D.						52.14		N.D.						62.54		0.00124764	0.000450494	0.00345048				53.04		0.0441321	0.0412357	0.0472219
P63386	mlaF	Probable phospholipid import ATP-binding protein MlaF	MEQSVANLVD						57.71				N.D.				73.21				0.212396				68.43				0.0103472
P63389	yheS	Uncharacterized ABC transporter ATP-binding protein YheS	MIVFSSLQIR																		N.D.				26.31				N.D.								N.D.
P64476	ydiH	Uncharacterized protein YdiH	MSTQLDPTQL								76.78		N.D.							73.41	N.D.
P64479	ydiZ	Uncharacterized protein YdiZ	MASGDLVRYV																																	32.77	N.D.
P64503	yebV	Uncharacterized protein YebV	MKTSVRIGAF						30.97				0.00985097	0.00320644	0.0298522																		31.33				N.D.
P64540	yfcL	Uncharacterized protein YfcL	MIAEFESRIL						48.03				7.29781e-05				44.74				N.D.				52.77				0.000784295	0.000364342	0.00168748			38.1			N.D.
P64559	ygfY	UPF0350 protein YgfY	MDINNKARIH															49.7			0.675529												48.22	44.82			0.0131235	0.0105616	0.0162966
P64606	mlaE	Probable phospholipid ABC transporter permease protein mlaE	MLLNALASLG														80.19				N.D.				61.77				N.D.
P64646	yjdO	Uncharacterized protein YjdO	MALFSKILIF																									31.24	N.D.
P67080	yggS	UPF0001 protein yggS	MNDIAHNLAQ														61.83				N.D.								N.D.
P67603	yqfB	UPF0267 protein YqfB	MQPNDITFFQ						64.17				N.D.				51.7				N.D.				44.73				0.00453856	0.000682233	0.0295483		30.65				N.D.
P68183	malG	Maltose transport system permease protein malG	MAMVQPKSQK								54.63		N.D.						56.91		N.D.						49.76		N.D.
P68679	rpsU	30S ribosomal protein S21	MPVIKVRENE								48.31		N.D.						43.53		N.D.						42.71		N.D.						48		N.D.
P68739	nfi	Endonuclease V	MDLASLRAQQ														25.51				N.D.				26.86				N.D.
P68767	pepA	Cytosol aminopeptidase	MEFSVKSGSP						83.17				0.00597121	0.00316645	0.0112324		88.4				N.D.				78.38				0.00775609	0.00478732	0.0125427		80.57				N.D.
P68919	rplY	50S ribosomal protein L25	MFTINAEVRK	X	X		0.00126138		65.42				0.00022924	2.82462e-05	0.0018578		58.3				N.D.				67.07		48.45		N.D.				63.72				N.D.
P69222	infA	Translation initiation factor IF-1	MAKEDNIEMQ								52.12		0.0101612	0.00460067	0.0222919				32.1		N.D.						39.96		0.0126529	0.00478722	0.0330134						0.342595
P69228	baeR	Transcriptional regulatory protein BaeR	MTELPIDENT			X	N.D.																					49.64	0.998155
P69423	tatC	Sec-independent protein translocase protein TatC	MSVEDTQPLI																	97.39	N.D.						67.77		N.D.
P69451	fadD	Long-chain-fatty-acid--CoA ligase	MKKVWLNRYP						40.41				N.D.				48.65				N.D.
P69805	manZ	Mannose permease IID component	MVDTTQTTTE			X	0.795606					57.54	N.D.							52.32	N.D.							46.34	N.D.							61.71	N.D.
P69811	fruB	Multiphosphoryl transfer protein	MFQLSVQDIH						45.39				N.D.				68.86				N.D.				31.6				N.D.
P69828	gatA	Galactitol-specific phosphotransferase enzyme IIA component	MTNLFVRSGI						54.16		29.57		N.D.														31.56		N.D.							29.83	N.D.
P69829	ptsN	Nitrogen regulatory protein	MTNNDTTLQL						52.81		73.72		N.D.						78.99		N.D.						85.7		N.D.							76.46	N.D.
P69831	gatC	Galactitol permease IIC component	MFSEVMRYIL	X				39.69	29.03				0.000618453			45.14					N.D.			53.62					N.D.			29.46	38.67				N.D.
P69910	gadB	Glutamate decarboxylase beta	MDKKQVTDLR						52.2				N.D.					60.63			N.D.				47.03				N.D.
P69913	csrA	Carbon storage regulator	MLILTRRVGE	X					50.44				N.D.				44.16				N.D.				31.6				N.D.				50.24	32.95			N.D.
P69924	nrdB	Ribonucleoside-diphosphate reductase 1 subunit beta	MAYTTFSQTK																37.9		N.D.
P75691	yahK	Uncharacterized zinc-type alcohol dehydrogenase-like protein YahK	MKIKAVGAYS						76.35				N.D.				66.1				N.D.				36.78				N.D.				26.96				N.D.
P75713	ylbA	Uncharacterized protein ylbA	MGYLNNVTGY								60.16		N.D.						37.05		N.D.						39.86		N.D.							32.26	N.D.
P75726	citF	Citrate lyase alpha chain	MTQKIEQSQR																56.65		N.D.
P75736	ybfF	Esterase YbfF	MKLNIRAQTA														29.16				N.D.												27.32				N.D.
P75745	ybgK	Uncharacterized protein YbgK	MLKIIRAGMY						39.49				N.D.				45.54				N.D.				33.13				N.D.				36.01				N.D.
P75821	ybjS	Uncharacterized protein YbjS	MKVLVTGATS						97.22				N.D.												78.3				N.D.				85.02				N.D.
P75831	macB	Macrolide export ATP-binding/permease protein MacB	MTPLLELKDI						50.65				1.71787e-06				40.53				N.D.								N.D.
P75838	ycaO	Ribosomal protein S12 methylthiotransferase accessory factor YcaO	MTQTFIPGKD								58.59		0.00315819	0.00186273	0.00534978				67.3		0.0235607	0.0198249	0.0279803				46.57		0.00295977	0.0018442	0.00474695					49.21	N.D.
P75863	ycbX	Uncharacterized protein YcbX	MATLIRLFIH								26.93		N.D.																						26.36		N.D.
P75864	rlmL	Ribosomal RNA large subunit methyltransferase K/L	MNSLFASTAR						76.21				N.D.				54.08				N.D.				70.24				N.D.								N.D.
P75867	ycbZ	Putative Lon protease homolog	MTITKLAWRD		X		N.D.				48.64		1.85782e-05	2.67164e-06	0.000129178				54.97		0.000133454						53		N.D.						44		0.914427
P75876	rlmI	Ribosomal RNA large subunit methyltransferase I	MSVRLVLAKG								40.03		N.D.														29.04		N.D.						40.32		N.D.
P75915	ycdY	Chaperone protein YcdY	MNEFSILCRV	X				57.89					N.D.			61.35					N.D.
P75931	yceM	Putative oxidoreductase YceM	MKKLRIGVVG														29.11				N.D.												29.64				N.D.
P75952	ycfQ	Uncharacterized HTH-type transcriptional regulator YcfQ	MATDSTQCVK								42.5		N.D.							44.09	N.D.															44.8	N.D.
P75958	lolE	Lipoprotein-releasing system transmembrane protein LolE	MAMPLSLLIG																73.01		N.D.						63.21		2.47755e-06
P75990	ycgF	Blue light- and temperature-regulated antirepressor YcgF	MLTTLIYRSH						69.07				N.D.				69.43				N.D.													60.2			N.D.
P76002	pliG	Inhibitor of g-type lysozyme	MKIKSIRKAV										6.92127e-05								0.0207227														26.67		N.D.
P76027	oppD	Oligopeptide transport ATP-binding protein OppD	MSVIETATVP			X	N.D.					50.22	0.973086	0.966902	0.97814					56.4	0.999026	0.996481	0.999731					27.17	N.D.
P76055	ttcA	tRNA 2-thiocytidine biosynthesis protein TtcA	MQENQQITKK																						64.41				N.D.
P76073	ynaE	Uncharacterized protein YnaE	MKSKDTLKWF						42.91				N.D.				34.75				0.0285829
P76097	ydcJ	Uncharacterized protein ydcJ	MANSITADEI								67.72		0.00835995	0.00787449	0.00887507
P76143	lsrF	Uncharacterized aldolase lsrF	MADLDDIKDG								58.35		N.D.
P76194	sufE	Cysteine desulfuration protein SufE	MALLPDKEKL								51.43		N.D.						50.62		N.D.						28.18		N.D.						27.6		N.D.
P76208	yniB	Uncharacterized protein yniB	MTYQQAGRIA						48.6				N.D.
P76215	astE	Succinylglutamate desuccinylase	MDNFLALTLT					47.5	65.61				0.0096262	0.00668479	0.0138439		63	38.41			0.237212	0.233189	0.241282
P76245	yeaP	Probable diguanylate cyclase YeaP	MSDQIIARVS																																	27.16	N.D.
P76270	msrC	Free methionine-R-sulfoxide reductase	MNKTEFYADL						82.97				N.D.				69.84				N.D.				70.59				N.D.				38.98				N.D.
P76272	yebT	Uncharacterized protein yebT	MSQETPASTT								48.19		N.D.							43.81	N.D.						76.7		N.D.
P76340	yedW	Probable transcriptional regulatory protein YedW	MKILLIEDNQ						51.21				N.D.				58.95	38.57			N.D.
P76359	yeeP	Putative uncharacterized protein YeeP	MIQLFRVVIS																															28.04			N.D.
P76402	yegP	UPF0339 protein YegP	MAGWFELSKS								43.27		N.D.						47.31		N.D.						72.24		N.D.						93.39		N.D.
P76403	yegQ	Uncharacterized protease YegQ	MFKPELLSPA										N.D.				34.04				N.D.				26.97				N.D.
P76407	yegS	Lipid kinase YegS	MAEFPASLLI								49.45		N.D.						46.48		N.D.
P76440	preT	NAD-dependent dihydropyrimidine dehydrogenase sunbunit PreT	MPQQNYLDEL																								35.89		N.D.
P76469	rhmA	2-keto-3-deoxy-L-rhamnonate aldolase	MNALLSNPFK						52.87				N.D.				40.02				N.D.													46.37			N.D.
P76472	arnD	Probable 4-deoxy-4-formamido-L-arabinose-phosphoundecaprenol deformylase ArnD	MTKVGLRIDV						41.03				4.2316e-05	4.16131e-06	0.000430159		45.08				0.00012302	2.08534e-05	0.000725368		40.68				0.000426634				26.42				N.D.
P76503	fadI	3-ketoacyl-CoA thiolase	MGQVLPLVTR								34.84		0.000107261						39.74		N.D.						35.79		0.000555103	0.000320104	0.000962456
P76555	eutQ	Ethanolamine utilization protein eutQ	MKKLITANDI														49.74				N.D.
P76558	maeB	NADP-dependent malic enzyme	MDDQLKQSAL										N.D.			25.52					N.D.																N.D.
P76569	yfgD	Uncharacterized protein YfgD	MTKQVKIYHN																								26.39		0.00236397	0.00183155	0.00305069
P76576	yfgM	UPF0070 protein yfgM	MEIYENENDQ						62.7				N.D.				52.19				N.D.				57.76				0.0121123
P76658	hldE	Bifunctional protein HldE	MKVTLPEFER						28.36				N.D.				43.24				N.D.												32.6				N.D.
P77044	mhpC	2-hydroxy-6-oxononadienedioate/2-hydroxy-6-oxononatrienedioate hydrolase	MSYQPQTEAA								25.45		N.D.							45.82	N.D.
P77171	ydcI	Uncharacterized HTH-type transcriptional regulator YdcI	MEKNSLFSQR						50.57				N.D.
P77215	rhmD	L-rhamnonate dehydratase	MTLPKIKQVR										N.D.						36.13		N.D.
P77258	nemA	N-ethylmaleimide reductase	MSSEKLYSPL								49.55		0.00581339	0.00395993	0.00852695					48.08	0.783292	0.299983	0.96824				36.33		0.00272497	0.000901305	0.00820827						N.D.
P77272	murP	PTS system N-acetylmuramic acid-specific EIIBC component	MAKEISSELL								94.95		N.D.						92.24	60.21	N.D.						76.92		N.D.
P77324	yagS	Putative xanthine dehydrogenase YagS FAD-binding subunit	MKAFTYERVN						38.66				N.D.
P77488	dxs	1-deoxy-D-xylulose-5-phosphate synthase	MSFDIAKYPT								60.23		N.D.						65.65	62.01	N.D.
P77495	prpE	Propionate--CoA ligase	MSFSEFYQRS								44.66		N.D.
P77503	ycjS	Uncharacterized oxidoreductase YcjS	MKSAMTSSPL								25.26		N.D.
P77536	ykgF	Uncharacterized electron transport protein YkgF	MSIKTSNTDF																	47.06	N.D.						59.69		0.0134675	0.00647691	0.027792				53.56		N.D.
P77549	yfcJ	UPF0226 protein YfcJ	MTAVSQTETR																																	34.61	N.D.
P77569	mhpR	Mhp operon transcriptional activator	MQNNEQTEYK						73.24				N.D.				74.61				N.D.				28.28				N.D.					89.6			N.D.
P77611	rnfC	Electron transport complex protein RnfC	MLKLFSAFRK														60.55				0.0133243								N.D.
P77690	arnB	UDP-4-amino-4-deoxy-L-arabinose--oxoglutarate aminotransferase	MSEFLPFSRP																30.18	25.08	N.D.
P77712	fadM	Long-chain acyl-CoA thioesterase FadM	MQTQIKVRGY						60.32				8.82426e-05	2.76799e-06	0.00280574		52.37				N.D.				53.41				N.D.					52.14			N.D.
P77726	yajR	Inner membrane transport protein yajR	MNDYKMTPGE						60.61				N.D.				74.29				N.D.
P77735	yajO	Uncharacterized oxidoreductase YajO	MQYNPLGKTD						75.38				N.D.				71.56				N.D.				44.23				N.D.
P77737	oppF	Oligopeptide transport ATP-binding protein OppF	MNAVTEGRKV																															50.59			N.D.
P77739	yniA	Uncharacterized protein YniA	MWQAISRLLS						58.13				N.D.				46.92				N.D.
P77775	yfcH	Epimerase family protein yfcH	MNIVITGGTG	X					93.39				0.00525267				95.53				N.D.				92.59				N.D.
P77791	maa	Maltose O-acetyltransferase	MSTEKEKMIA																	56.6	N.D.
P77795	ydcT	Uncharacterized ABC transporter ATP-binding protein YdcT	MTYAVEFDNV								67.24		N.D.
Q46799	xdhA	Xanthine dehydrogenase molybdenum-binding subunit	MRVDAIAKVT														25.32				N.D.
Q46811	ygfK	Uncharacterized protein ygfK	MGDIMRPIPF								40.31		N.D.																N.D.
Q46851	gpr	L-glyceraldehyde 3-phosphate reductase	MVWLANPERY								27.21		9.96228e-05	3.70868e-06	0.00266945				32.61		N.D.								N.D.
Q46868	yqiC	Uncharacterized protein YqiC	MIDPKKIEQI						63.95				0.00966686	0.00857126	0.010901		66.79	59.89			0.0115386	0.00868378	0.0153174		68.04				N.D.					47.52			N.D.
Q46890	ygbL	Putative aldolase class 2 protein YgbL	MSDFAKVEQS																																27.65		N.D.
Q46920	queF	NADPH-dependent 7-cyano-7-deazaguanine reductase	MSSYANHQAL																	35.03	N.D.
Q46925	csdA	Cysteine sulfinate desulfinase	MNVFNPAQFR						34.57				N.D.				54.89				N.D.				32.45				N.D.
Q46927	ygdL	Uncharacterized protein ygdL	MSVVISDAWR								37.66		N.D.														59.36		0.00271593	0.00113109	0.00650689
Q46939	yqeF	Probable acetyl-CoA acetyltransferase	MKDVVIVGAL						73.16				N.D.
Q5H777	puuA	Gamma-glutamylputrescine synthetase	METNIVEVEN						34.39				N.D.					41.83			0.840968
